# Supplementary material for: Reproductive stage physiological and transcriptional responses to salinity stress in reciprocal populations derived from tolerant (Horkuch) and susceptible (IR29) rice
Source: Sci Rep. 2017 Apr 11;7:46138. doi: 10.1038/srep46138 (PMC5387399; doi:10.1038/srep46138)
Supplement: Supplementary Dataset 1 [file srep46138-s2.xls]

## Sheet: Sheet1
F3 plant name	RNAseq Samples ID	Tissue	Phenotype	Cytoplasm (Cross direction between Horkuch and IR29)	Time_Point	Treatment	Lane	Sequencing count	BioSample_number	SRA_accession
H_001	R_256	Leaf	S	H	72	stress	Project_JA14066	3977978	SAMN05369632	SRX2212783		Leaf Tissues sequencing reads average=	6.93662e+06
H_001	R_267	Leaf	S	H	72	control	Project_JA14066	7795104	SAMN05369633	SRX2212784		Leaf Tissues sequencing reads average=	6.21292e+06
H_001	R_285	Root	S	H	72	stress	Project_JA14153	5808174	SAMN05369634	SRX2212904
H_001	R_296	Root	S	H	72	control	Project_JA14153	6606883	SAMN05369635	SRX2213015
H_002	R_198	Leaf	S	H	72	stress	Project_JA14156	4847553	SAMN05369636	SRX2213086
H_002	R_212	Leaf	S	H	72	control	Project_JA14156	10403271	SAMN05369637	SRX2213097
H_002	R_228	Root	S	H	72	stress	Project_JA14281	517211	SAMN05369638	SRX2213108
H_002	R_242	Root	S	H	72	control	Project_JA14281	11933714	SAMN05369639	SRX2213119
H_004	R_137	Leaf	T	H	72	stress	Project_JA14151	7039203	SAMN05369640	SRX2213130
H_004	R_150	Leaf	T	H	72	control	Project_JA14151	3882192	SAMN05369641	SRX2213141
H_004	R_168	Root	T	H	72	stress	Project_JA14152	5374515	SAMN05369642	SRX2212785
H_004	R_181	Root	T	H	72	control	Project_JA14152	13599244	SAMN05369643	SRX2212796
H_005	R_10	Leaf	S	H	72	stress	Project_JA14336	7080720	SAMN05369644	SRX2212807
H_005	R_12	Leaf	S	H	72	control	Project_JA14336	3762501	SAMN05369645	SRX2212818
H_005	R_40	Root	S	H	72	stress	Project_JA14339	6167716	SAMN05369646	SRX2212829
H_005	R_42	Root	S	H	72	control	Project_JA14339	7108432	SAMN05369647	SRX2212840
H_014	R_194	Leaf	T	H	72	stress	Project_JA14156	1910018	SAMN05369649	SRX2212862
H_014	R_187	Leaf	T	H	72	control	Project_JA14156	5108987	SAMN05369648	SRX2212851
H_014	R_224	Root	T	H	72	stress	Project_JA14281	10850682	SAMN05369651	SRX2212893
H_014	R_217	Root	T	H	72	control	Project_JA14281	10625257	SAMN05369650	SRX2212873
H_015	R_312	Leaf	T	H	72	stress	Project_JA14154	7793645	SAMN05369652	SRX2212905
H_015	R_314	Leaf	T	H	72	control	Project_JA14154	6517708	SAMN05369653	SRX2212916
H_015	R_340	Root	T	H	72	stress	Project_JA14155	9018680	SAMN05369654	SRX2212927
H_015	R_342	Root	T	H	72	control	Project_JA14155	11260796	SAMN05369655	SRX2212938
H_022	R_257	Leaf	T	H	72	stress	Project_JA14066	3716832	SAMN05369656	SRX2212949
H_022	R_271	Leaf	T	H	72	control	Project_JA14066	11128998	SAMN05369657	SRX2212960
H_022	R_286	Root	T	H	72	stress	Project_JA14153	2959983	SAMN05369658	SRX2212971
H_022	R_300	Root	T	H	72	control	Project_JA14153	8691977	SAMN05369659	SRX2212982
H_023	R_133	Leaf	T	H	72	stress	Project_JA14151	5736804	SAMN05369661	SRX2213004
H_023	R_125	Leaf	T	H	72	control	Project_JA14151	2571693	SAMN05369660	SRX2212993
H_023	R_164	Root	T	H	72	stress	Project_JA14152	755021	SAMN05369663	SRX2213027
H_023	R_156	Root	T	H	72	control	Project_JA14152	7665742	SAMN05369662	SRX2213016
H_024	R_69	Leaf	S	H	72	stress	Project_JA14062	5879936	SAMN05369665	SRX2213049
H_024	R_61	Leaf	S	H	72	control	Project_JA14062	4781582	SAMN05369664	SRX2213038
H_024	R_101	Root	S	H	72	stress	Project_JA14150	707092	SAMN05369666	SRX2213060
H_024	R_93	Root	S	H	72	control	Project_JA14150	2483320	SAMN05369667	SRX2213071
H_025	R_134	Leaf	T	H	72	stress	Project_JA14151	8489889	SAMN05369668	SRX2213082
H_025	R_136	Leaf	T	H	72	control	Project_JA14151	3191734	SAMN05369669	SRX2213083
H_025	R_165	Root	T	H	72	stress	Project_JA14152	3252806	SAMN05369670	SRX2213084
H_025	R_167	Root	T	H	72	control	Project_JA14152	12678895	SAMN05369671	SRX2213085
H_026	R_196	Leaf	S	H	72	stress	Project_JA14156	4630092	SAMN05369672	SRX2213087
H_026	R_208	Leaf	S	H	72	control	Project_JA14156	4786062	SAMN05369673	SRX2213088
H_026	R_226	Root	S	H	72	stress	Project_JA14281	17435559	SAMN05369674	SRX2213089
H_026	R_238	Root	S	H	72	control	Project_JA14281	2853533	SAMN05369675	SRX2213090
H_028	R_315	Leaf	S	H	72	stress	Project_JA14154	9202411	SAMN05369676	SRX2213091
H_028	R_327	Leaf	S	H	72	control	Project_JA14154	8714778	SAMN05369677	SRX2213092
H_028	R_343	Root	S	H	72	stress	Project_JA14155	1636224	SAMN05369678	SRX2213093
H_028	R_355	Root	S	H	72	control	Project_JA14155	8308109	SAMN05369679	SRX2213094
H_030	R_316	Leaf	S	H	72	stress	Project_JA14154	7606245	SAMN05369680	SRX2213095
H_030	R_328	Leaf	S	H	72	control	Project_JA14154	3893660	SAMN05369681	SRX2213096
H_030	R_344	Root	S	H	72	stress	Project_JA14155	5770797	SAMN05369682	SRX2213098
H_030	R_356	Root	S	H	72	control	Project_JA14155	1663221	SAMN05369683	SRX2213099
H_031	R_9	Leaf	S	H	72	stress	Project_JA14336	4562204	SAMN05369685	SRX2213101
H_031	R_1	Leaf	S	H	72	control	Project_JA14336	8744983	SAMN05369684	SRX2213100
H_031	R_39	Root	S	H	72	stress	Project_JA14339	5118231	SAMN05369687	SRX2213103
H_031	R_31	Root	S	H	72	control	Project_JA14339	1271379	SAMN05369686	SRX2213102
H_035	R_135	Leaf	T	H	72	stress	Project_JA14151	10281068	SAMN05369688	SRX2213104
H_035	R_147	Leaf	T	H	72	control	Project_JA14151	4230314	SAMN05369689	SRX2213105
H_035	R_166	Root	T	H	72	stress	Project_JA14152	4853713	SAMN05369690	SRX2213106
H_035	R_178	Root	T	H	72	control	Project_JA14152	9653989	SAMN05369691	SRX2213107
H_041	R_258	Leaf	T	H	72	stress	Project_JA14066	3429403	SAMN05369692	SRX2213109
H_041	R_272	Leaf	T	H	72	control	Project_JA14066	11076723	SAMN05369693	SRX2213110
H_041	R_287	Root	T	H	72	stress	Project_JA14153	8872546	SAMN05369694	SRX2213111
H_041	R_301	Root	T	H	72	control	Project_JA14153	24758822	SAMN05369695	SRX2213112
H_042	R_71	Leaf	S	H	72	stress	Project_JA14062	5813396	SAMN05369696	SRX2213113
H_042	R_83	Leaf	S	H	72	control	Project_JA14062	6152923	SAMN05369697	SRX2213114
H_042	R_103	Root	S	H	72	stress	Project_JA14150	8643978	SAMN05369698	SRX2213115
H_042	R_115	Root	S	H	72	control	Project_JA14150	6126861	SAMN05369699	SRX2213116
H_048	R_317	Leaf	S	H	72	stress	Project_JA14154	34392364	SAMN05369700	SRX2213117
H_048	R_329	Leaf	S	H	72	control	Project_JA14154	3266773	SAMN05369701	SRX2213118
H_048	R_345	Root	S	H	72	stress	Project_JA14155	14979787	SAMN05369702	SRX2213120
H_048	R_357	Root	S	H	72	control	Project_JA14155	6141243	SAMN05369703	SRX2213121
H_050	R_199	Leaf	T	H	72	stress	Project_JA14156	6849134	SAMN05369704	SRX2213122
H_050	R_229	Root	T	H	72	stress	Project_JA14281	2924494	SAMN05369705	SRX2213123
H_053	R_74	Leaf	S	H	72	stress	Project_JA14062	7671264	SAMN05369706	SRX2213124
H_053	R_88	Leaf	S	H	72	control	Project_JA14062	3660743	SAMN05369707	SRX2213125
H_053	R_106	Root	S	H	72	stress	Project_JA14150	7512214	SAMN05369708	SRX2213126
H_053	R_120	Root	S	H	72	control	Project_JA14150	10335435	SAMN05369709	SRX2213127
H_055	R_260	Leaf	T	H	72	stress	Project_JA14066	4737155	SAMN05369710	SRX2213128
H_055	R_289	Root	T	H	72	stress	Project_JA14153	2025373	SAMN05369711	SRX2213129
H_057	R_318	Leaf	S	H	72	stress	Project_JA14154	7938605	SAMN05369712	SRX2213131
H_057	R_330	Leaf	S	H	72	control	Project_JA14154	2143487	SAMN05369713	SRX2213132
H_057	R_346	Root	S	H	72	stress	Project_JA14155	4609217	SAMN05369714	SRX2213133
H_057	R_358	Root	S	H	72	control	Project_JA14155	809496	SAMN05369715	SRX2213134
H_062	R_138	Leaf	S	H	72	stress	Project_JA14151	11003130	SAMN05369716	SRX2213135
H_062	R_151	Leaf	S	H	72	control	Project_JA14151	4915363	SAMN05369717	SRX2213136
H_062	R_169	Root	S	H	72	stress	Project_JA14152	305624	SAMN05369718	SRX2213137
H_062	R_182	Root	S	H	72	control	Project_JA14152	14711183	SAMN05369719	SRX2213138
H_063	R_11	Leaf	T	H	72	stress	Project_JA14336	6319477	SAMN05369720	SRX2213139
H_063	R_22	Leaf	T	H	72	control	Project_JA14336	5171427	SAMN05369721	SRX2213140
H_063	R_41	Root	T	H	72	stress	Project_JA14339	10357745	SAMN05369722	SRX2213142
H_063	R_52	Root	T	H	72	control	Project_JA14339	6221776	SAMN05369723	SRX2213143
H_064	R_261	Leaf	S	H	72	stress	Project_JA14066	5566419	SAMN05369724	SRX2213144
H_064	R_274	Leaf	S	H	72	control	Project_JA14066	13184215	SAMN05369725	SRX2213145
H_064	R_290	Root	S	H	72	stress	Project_JA14153	16085837	SAMN05369726	SRX2213146
H_064	R_303	Root	S	H	72	control	Project_JA14153	13637774	SAMN05369727	SRX2213147
H_069	R_75	Leaf	T	H	72	stress	Project_JA14062	8638257	SAMN05369728	SRX2213148
H_069	R_89	Leaf	T	H	72	control	Project_JA14062	1969862	SAMN05369729	SRX2213149
H_069	R_107	Root	T	H	72	stress	Project_JA14150	4046106	SAMN05369730	SRX2213150
H_069	R_121	Root	T	H	72	control	Project_JA14150	1062193	SAMN05369731	SRX2213151
H_070	R_139	Leaf	T	H	72	stress	Project_JA14151	10261207	SAMN05369732	SRX2212786
H_070	R_152	Leaf	T	H	72	control	Project_JA14151	4732703	SAMN05369733	SRX2212787
H_070	R_170	Root	T	H	72	stress	Project_JA14152	8432087	SAMN05369734	SRX2212788
H_070	R_183	Root	T	H	72	control	Project_JA14152	9369702	SAMN05369735	SRX2212789
H_078	R_76	Leaf	S	H	72	stress	Project_JA14062	5698050	SAMN05369736	SRX2212790
H_078	R_90	Leaf	S	H	72	control	Project_JA14062	5246613	SAMN05369737	SRX2212791
H_078	R_108	Root	S	H	72	stress	Project_JA14150	1982597	SAMN05369738	SRX2212792
H_078	R_122	Root	S	H	72	control	Project_JA14150	8417352	SAMN05369739	SRX2212793
H_079	R_77	Leaf	S	H	72	stress	Project_JA14062	5625853	SAMN05369740	SRX2212794
H_079	R_91	Leaf	S	H	72	control	Project_JA14062	5517504	SAMN05369741	SRX2212795
H_079	R_109	Root	S	H	72	stress	Project_JA14150	8596771	SAMN05369742	SRX2212797
H_079	R_123	Root	S	H	72	control	Project_JA14150	13789489	SAMN05369743	SRX2212798
H_080	R_13	Leaf	S	H	72	stress	Project_JA14336	6818992	SAMN05369744	SRX2212799
H_080	R_26	Leaf	S	H	72	control	Project_JA14336	10451528	SAMN05369745	SRX2212800
H_080	R_43	Root	S	H	72	stress	Project_JA14339	1612975	SAMN05369746	SRX2212801
H_080	R_56	Root	S	H	72	control	Project_JA14339	7967071	SAMN05369747	SRX2212802
H_097	R_202	Leaf	T	H	72	stress	Project_JA14156	4439220	SAMN05369748	SRX2212803
H_097	R_215	Leaf	T	H	72	control	Project_JA14156	4489195	SAMN05369749	SRX2212804
H_097	R_232	Root	T	H	72	stress	Project_JA14281	1566175	SAMN05369750	SRX2212805
H_097	R_245	Root	T	H	72	control	Project_JA14281	6069645	SAMN05369751	SRX2212806
H_098	R_141	Leaf	S	H	72	stress	Project_JA14151	11844623	SAMN05369752	SRX2212808
H_098	R_154	Leaf	S	H	72	control	Project_JA14151	3413074	SAMN05369753	SRX2212809
H_098	R_172	Root	S	H	72	stress	Project_JA14152	12636406	SAMN05369754	SRX2212810
H_098	R_185	Root	S	H	72	control	Project_JA14152	2112146	SAMN05369755	SRX2212811
H_099	R_16	Leaf	S	H	72	stress	Project_JA14336	10070022	SAMN05369756	SRX2212812
H_099	R_29	Leaf	S	H	72	control	Project_JA14336	9294494	SAMN05369757	SRX2212813
H_099	R_46	Root	S	H	72	stress	Project_JA14339	6586959	SAMN05369758	SRX2212814
H_099	R_59	Root	S	H	72	control	Project_JA14339	6857424	SAMN05369759	SRX2212815
H_100	R_311	Leaf	T	H	72	stress	Project_JA14154	7661625	SAMN05369761	SRX2212817
H_100	R_305	Leaf	T	H	72	control	Project_JA14154	4742613	SAMN05369760	SRX2212816
H_100	R_339	Root	T	H	72	stress	Project_JA14155	7229783	SAMN05369763	SRX2212820
H_100	R_333	Root	T	H	72	control	Project_JA14155	503756	SAMN05369762	SRX2212819
HK	R_262	Leaf	T	H	72	stress	Project_JA14066	9538796	SAMN05369804	SRX2212865
HK	R_275	Leaf	T	H	72	control	Project_JA14066	4438766	SAMN05369805	SRX2212866
HK	R_291	Root	T	H	72	stress	Project_JA14153	4253737	SAMN05369806	SRX2212867
HK	R_304	Root	T	H	72	control	Project_JA14153	9864932	SAMN05369807	SRX2212868
I_004	R_207	Leaf	T	I	72	stress	Project_JA14156	4095592	SAMN05369809	SRX2212870
I_004	R_190	Leaf	T	I	72	control	Project_JA14156	9313447	SAMN05369808	SRX2212869
I_004	R_237	Root	T	I	72	stress	Project_JA14281	1653427	SAMN05369811	SRX2212872
I_004	R_220	Root	T	I	72	control	Project_JA14281	1370328	SAMN05369810	SRX2212871
I_013	R_19	Leaf	T	I	72	stress	Project_JA14336	10336520	SAMN05369812	SRX2212883
I_013	R_3	Leaf	T	I	72	control	Project_JA14336	6611167	SAMN05369813	SRX2212884
I_013	R_49	Root	T	I	72	stress	Project_JA14339	9432800	SAMN05369815	SRX2212886
I_013	R_33	Root	T	I	72	control	Project_JA14339	8136548	SAMN05369814	SRX2212885
I_017	R_144	Leaf	T	I	72	stress	Project_JA14151	4700216	SAMN05369817	SRX2212888
I_017	R_127	Leaf	T	I	72	control	Project_JA14151	4069909	SAMN05369816	SRX2212887
I_017	R_175	Root	T	I	72	stress	Project_JA14152	3854074	SAMN05369819	SRX2212890
I_017	R_158	Root	T	I	72	control	Project_JA14152	5342478	SAMN05369818	SRX2212889
I_021	R_145	Leaf	S	I	72	stress	Project_JA14151	11655405	SAMN05369821	SRX2212892
I_021	R_128	Leaf	S	I	72	control	Project_JA14151	5876997	SAMN05369820	SRX2212891
I_021	R_176	Root	S	I	72	stress	Project_JA14152	4780603	SAMN05369823	SRX2212895
I_021	R_159	Root	S	I	72	control	Project_JA14152	7394465	SAMN05369822	SRX2212894
I_040	R_148	Leaf	T	I	72	stress	Project_JA14151	5904871	SAMN05369825	SRX2212897
I_040	R_130	Leaf	T	I	72	control	Project_JA14151	4366726	SAMN05369824	SRX2212896
I_040	R_179	Root	T	I	72	stress	Project_JA14152	7477064	SAMN05369827	SRX2212899
I_040	R_161	Root	T	I	72	control	Project_JA14152	9743874	SAMN05369826	SRX2212898
I_041	R_82	Leaf	T	I	72	stress	Project_JA14062	7247101	SAMN05369829	SRX2212901
I_041	R_65	Leaf	T	I	72	control	Project_JA14062	2918226	SAMN05369828	SRX2212900
I_041	R_114	Root	T	I	72	stress	Project_JA14150	2806169	SAMN05369830	SRX2212902
I_041	R_97	Root	T	I	72	control	Project_JA14150	10248867	SAMN05369831	SRX2212903
I_044	R_24	Leaf	T	I	72	stress	Project_JA14336	8480445	SAMN05369832	SRX2212906
I_044	R_7	Leaf	T	I	72	control	Project_JA14336	8305148	SAMN05369833	SRX2212907
I_044	R_54	Root	T	I	72	stress	Project_JA14339	6930315	SAMN05369835	SRX2212909
I_044	R_37	Root	T	I	72	control	Project_JA14339	119514	SAMN05369834	SRX2212908
I_046	R_84	Leaf	S	I	72	stress	Project_JA14062	9675996	SAMN05369837	SRX2212911
I_046	R_66	Leaf	S	I	72	control	Project_JA14062	1782058	SAMN05369836	SRX2212910
I_046	R_116	Root	S	I	72	stress	Project_JA14150	9353418	SAMN05369838	SRX2212912
I_046	R_98	Root	S	I	72	control	Project_JA14150	4668876	SAMN05369839	SRX2212913
I_064	R_85	Leaf	S	I	72	stress	Project_JA14062	3947701	SAMN05369841	SRX2212915
I_064	R_67	Leaf	S	I	72	control	Project_JA14062	4749886	SAMN05369840	SRX2212914
I_064	R_117	Root	S	I	72	stress	Project_JA14150	13189315	SAMN05369842	SRX2212917
I_064	R_99	Root	S	I	72	control	Project_JA14150	8767483	SAMN05369843	SRX2212918
I_068	R_324	Leaf	T	I	72	stress	Project_JA14154	6664491	SAMN05369845	SRX2212920
I_068	R_309	Leaf	T	I	72	control	Project_JA14154	2877033	SAMN05369844	SRX2212919
I_068	R_352	Root	T	I	72	stress	Project_JA14155	13483028	SAMN05369847	SRX2212922
I_068	R_337	Root	T	I	72	control	Project_JA14155	9293661	SAMN05369846	SRX2212921
I_080	R_210	Leaf	S	I	72	stress	Project_JA14156	2338576	SAMN05369849	SRX2212924
I_080	R_192	Leaf	S	I	72	control	Project_JA14156	8146719	SAMN05369848	SRX2212923
I_080	R_240	Root	S	I	72	stress	Project_JA14281	1219825	SAMN05369851	SRX2212926
I_080	R_222	Root	S	I	72	control	Project_JA14281	5916571	SAMN05369850	SRX2212925
I_091	R_25	Leaf	S	I	72	stress	Project_JA14336	13716520	SAMN05369852	SRX2212928
I_091	R_8	Leaf	S	I	72	control	Project_JA14336	9966158	SAMN05369853	SRX2212929
I_091	R_55	Root	S	I	72	stress	Project_JA14339	8225413	SAMN05369855	SRX2212931
I_091	R_38	Root	S	I	72	control	Project_JA14339	6782922	SAMN05369854	SRX2212930
I_093	R_326	Leaf	S	I	72	stress	Project_JA14154	8905464	SAMN05369857	SRX2212933
I_093	R_310	Leaf	S	I	72	control	Project_JA14154	3618520	SAMN05369856	SRX2212932
I_093	R_354	Root	S	I	72	stress	Project_JA14155	5833282	SAMN05369859	SRX2212935
I_093	R_338	Root	S	I	72	control	Project_JA14155	11060653	SAMN05369858	SRX2212934
I_095	R_86	Leaf	T	I	72	stress	Project_JA14062	4427701	SAMN05369861	SRX2212937
I_095	R_68	Leaf	T	I	72	control	Project_JA14062	6209620	SAMN05369860	SRX2212936
I_095	R_118	Root	T	I	72	stress	Project_JA14150	6391591	SAMN05369863	SRX2212940
I_095	R_100	Root	T	I	72	control	Project_JA14150	2679712	SAMN05369862	SRX2212939
I_108	R_319	Leaf	T	I	72	stress	Project_JA14154	7409210	SAMN05369864	SRX2212941
I_108	R_331	Leaf	T	I	72	control	Project_JA14154	3298854	SAMN05369865	SRX2212942
I_108	R_347	Root	T	I	72	stress	Project_JA14155	7982849	SAMN05369866	SRX2212943
I_108	R_359	Root	T	I	72	control	Project_JA14155	8359798	SAMN05369867	SRX2212944
I_109	R_203	Leaf	T	I	72	stress	Project_JA14156	3972937	SAMN05369868	SRX2212945
I_109	R_216	Leaf	T	I	72	control	Project_JA14156	8821253	SAMN05369869	SRX2212946
I_109	R_233	Root	T	I	72	stress	Project_JA14281	236518	SAMN05369870	SRX2212947
I_109	R_246	Root	T	I	72	control	Project_JA14281	4956389	SAMN05369871	SRX2212948
I_110	R_78	Leaf	T	I	72	stress	Project_JA14062	6927223	SAMN05369872	SRX2212950
I_110	R_92	Leaf	T	I	72	control	Project_JA14062	6429254	SAMN05369873	SRX2212951
I_110	R_110	Root	T	I	72	stress	Project_JA14150	7410384	SAMN05369874	SRX2212952
I_110	R_124	Root	T	I	72	control	Project_JA14150	11527469	SAMN05369875	SRX2212953
I_114	R_263	Leaf	T	I	72	stress	Project_JA14066	4256371	SAMN05369877	SRX2212955
I_114	R_248	Leaf	T	I	72	control	Project_JA14066	4920067	SAMN05369876	SRX2212954
I_114	R_292	Root	T	I	72	stress	Project_JA14153	2550225	SAMN05369879	SRX2212957
I_114	R_277	Root	T	I	72	control	Project_JA14153	3566751	SAMN05369878	SRX2212956
I_139	R_18	Leaf	T	I	72	stress	Project_JA14336	4904966	SAMN05369892	SRX2212972
I_139	R_2	Leaf	T	I	72	control	Project_JA14336	10638	SAMN05369893	SRX2212973
I_139	R_48	Root	T	I	72	stress	Project_JA14339	8415361	SAMN05369895	SRX2212975
I_139	R_32	Root	T	I	72	control	Project_JA14339	8573405	SAMN05369894	SRX2212974
I_141	R_80	Leaf	T	I	72	stress	Project_JA14062	7934717	SAMN05369897	SRX2212977
I_141	R_63	Leaf	T	I	72	control	Project_JA14062	5085860	SAMN05369896	SRX2212976
I_141	R_112	Root	T	I	72	stress	Project_JA14150	4033173	SAMN05369898	SRX2212978
I_141	R_95	Root	T	I	72	control	Project_JA14150	5105992	SAMN05369899	SRX2212979
I_142	R_204	Leaf	T	I	72	stress	Project_JA14156	4194983	SAMN05369901	SRX2212981
I_142	R_188	Leaf	T	I	72	control	Project_JA14156	5092925	SAMN05369900	SRX2212980
I_142	R_234	Root	T	I	72	stress	Project_JA14281	1839987	SAMN05369903	SRX2212984
I_142	R_218	Root	T	I	72	control	Project_JA14281	8729972	SAMN05369902	SRX2212983
I_150	R_205	Leaf	T	I	72	stress	Project_JA14156	6630608	SAMN05369908	SRX2212989
I_150	R_235	Root	T	I	72	stress	Project_JA14281	451492	SAMN05369909	SRX2212990
I_153	R_143	Leaf	T	I	72	stress	Project_JA14151	8292679	SAMN05369911	SRX2212992
I_153	R_126	Leaf	T	I	72	control	Project_JA14151	4729636	SAMN05369910	SRX2212991
I_153	R_174	Root	T	I	72	stress	Project_JA14152	6887307	SAMN05369913	SRX2212995
I_153	R_157	Root	T	I	72	control	Project_JA14152	10702748	SAMN05369912	SRX2212994
I_171	R_20	Leaf	S	I	72	stress	Project_JA14336	10507126	SAMN05369922	SRX2213005
I_171	R_4	Leaf	S	I	72	control	Project_JA14336	7014259	SAMN05369923	SRX2213006
I_171	R_50	Root	S	I	72	stress	Project_JA14339	8957629	SAMN05369925	SRX2213008
I_171	R_34	Root	S	I	72	control	Project_JA14339	355125	SAMN05369924	SRX2213007
I_173	R_322	Leaf	T	I	72	stress	Project_JA14154	7086877	SAMN05369931	SRX2213014
I_173	R_307	Leaf	T	I	72	control	Project_JA14154	2529817	SAMN05369930	SRX2213013
I_173	R_350	Root	T	I	72	stress	Project_JA14155	6147926	SAMN05369933	SRX2213018
I_173	R_335	Root	T	I	72	control	Project_JA14155	9005586	SAMN05369932	SRX2213017
I_196	R_265	Leaf	S	I	72	stress	Project_JA14066	5329270	SAMN05369939	SRX2213024
I_196	R_250	Leaf	S	I	72	control	Project_JA14066	6368068	SAMN05369938	SRX2213023
I_196	R_294	Root	S	I	72	stress	Project_JA14153	2244829	SAMN05369941	SRX2213026
I_196	R_279	Root	S	I	72	control	Project_JA14153	1074504	SAMN05369940	SRX2213025
IR	R_270	Leaf	S	I	72	stress	Project_JA14066	6469813	SAMN05369985	SRX2213075
IR	R_254	Leaf	S	I	72	control	Project_JA14066	4876496	SAMN05369984	SRX2213074
IR	R_299	Root	S	I	72	stress	Project_JA14153	6218507	SAMN05369987	SRX2213077
IR	R_283	Root	S	I	72	control	Project_JA14153	4266520	SAMN05369986	SRX2213076
