# Supplementary material for: Reproductive stage physiological and transcriptional responses to salinity stress in reciprocal populations derived from tolerant (Horkuch) and susceptible (IR29) rice
Source: Sci Rep. 2017 Apr 11;7:46138. doi: 10.1038/srep46138 (PMC5387399; doi:10.1038/srep46138)
Supplement: Supplementary Dataset 2 [file srep46138-s3.xls]

## Sheet: workflow
		Workflow for identification of the GO and Pathway association										S1 -S32	Work Sheets containing the analysis

## Sheet: S1
Unique DEGs up-regulated in Leaf of Horkuch mother population and their associated GOs
Locus ID	RGAP Ver 6 Annotation	GO ID	GO Name
LOC_Os01g01360	peptide transporter PTR2, putative, expressed	GO:0006810	transport
LOC_Os01g01360	peptide transporter PTR2, putative, expressed	GO:0006857	oligopeptide transport
LOC_Os01g02880	fructose-bisphospate aldolase isozyme, putative, expressed	GO:0006096	glycolysis
LOC_Os01g02880	fructose-bisphospate aldolase isozyme, putative, expressed	GO:0008152	metabolic process
LOC_Os01g04100	expressed protein	GO:0050826	response to freezing
LOC_Os01g04100	expressed protein	GO:0042309	homoiothermy
LOC_Os01g04330	OsCML16 - Calmodulin-related calcium sensor protein, expressed	GO:0001539	ciliary or flagellar motility
LOC_Os01g04409	OsWAK1 - OsWAK receptor-like cytoplasmic kinase OsWAK-RLCK, expressed	GO:0006468	protein amino acid phosphorylation
LOC_Os01g04650	PB1 domain containing protein, expressed	GO:0009058	biosynthetic process
LOC_Os01g05650	metallothionein, putative, expressed	GO:0006950	response to stress
LOC_Os01g08290	transmembrane protein, putative, expressed	GO:0015986	ATP synthesis coupled proton transport
LOC_Os01g10680	GIL1, putative, expressed	GO:0042309	homoiothermy
LOC_Os01g10680	GIL1, putative, expressed	GO:0050826	response to freezing
LOC_Os01g11570	GDSL-like lipase/acylhydrolase, putative, expressed	GO:0006629	lipid metabolic process
LOC_Os01g11650	GDSL-like lipase/acylhydrolase, putative, expressed	GO:0006629	lipid metabolic process
LOC_Os01g11910	basic helix-loop-helix, putative, expressed	GO:0045449	regulation of transcription
LOC_Os01g12490	flavin monooxygenase, putative, expressed	GO:0007186	G-protein coupled receptor protein signaling pathway
LOC_Os01g12580	late embryogenesis abundant protein, putative, expressed	GO:0009269	response to desiccation
LOC_Os01g12720	protein kinase domain containing protein, expressed	GO:0006355	regulation of transcription, DNA-dependent
LOC_Os01g12720	protein kinase domain containing protein, expressed	GO:0006468	protein amino acid phosphorylation
LOC_Os01g12760	cytochrome P450, putative, expressed	GO:0055114	oxidation reduction
LOC_Os01g13280	ubiquitin conjugating enzyme protein, putative, expressed	GO:0043687	post-translational protein modification
LOC_Os01g13280	ubiquitin conjugating enzyme protein, putative, expressed	GO:0051246	regulation of protein metabolic process
LOC_Os01g15000	lipase, putative, expressed	GO:0006629	lipid metabolic process
LOC_Os01g15010	miro, putative, expressed	GO:0006886	intracellular protein transport
LOC_Os01g15010	miro, putative, expressed	GO:0007264	small GTPase mediated signal transduction
LOC_Os01g15010	miro, putative, expressed	GO:0015031	protein transport
LOC_Os01g15260	dynein light chain type 1 domain containing protein, expressed	GO:0007017	microtubule-based process
LOC_Os01g15900	expressed protein	GO:0045449	regulation of transcription
LOC_Os01g16310	glycosyl hydrolase, family 31, putative, expressed	GO:0005975	carbohydrate metabolic process
LOC_Os01g16670	BSD domain-containing protein, putative, expressed	GO:0006813	potassium ion transport
LOC_Os01g16920	embryonic protein DC-8, putative, expressed	GO:0016068	type I hypersensitivity
LOC_Os01g19130	protein phosphatase 2C, putative, expressed	GO:0006470	protein amino acid dephosphorylation
LOC_Os01g20860	phospholipase D. Active site motif family protein, expressed	GO:0008152	metabolic process
LOC_Os01g22640	GDSL-like lipase/acylhydrolase, putative, expressed	GO:0006629	lipid metabolic process
LOC_Os01g25990	expressed protein	GO:0008152	metabolic process
LOC_Os01g32364	Os1bglu1 - beta-mannosidase/glucosidase homologue, expressed	GO:0005975	carbohydrate metabolic process
LOC_Os01g37800	ras-related protein, putative, expressed	GO:0015031	protein transport
LOC_Os01g37800	ras-related protein, putative, expressed	GO:0007264	small GTPase mediated signal transduction
LOC_Os01g37800	ras-related protein, putative, expressed	GO:0007165	signal transduction
LOC_Os01g37800	ras-related protein, putative, expressed	GO:0006913	nucleocytoplasmic transport
LOC_Os01g37800	ras-related protein, putative, expressed	GO:0006886	intracellular protein transport
LOC_Os01g37800	ras-related protein, putative, expressed	GO:0006810	transport
LOC_Os01g37800	ras-related protein, putative, expressed	GO:0006355	regulation of transcription, DNA-dependent
LOC_Os01g38990	mitochondrial carrier protein, putative, expressed	GO:0006810	transport
LOC_Os01g38990	mitochondrial carrier protein, putative, expressed	GO:0042309	homoiothermy
LOC_Os01g38990	mitochondrial carrier protein, putative, expressed	GO:0050826	response to freezing
LOC_Os01g40094	protein phosphatase 2C, putative, expressed	GO:0006470	protein amino acid dephosphorylation
LOC_Os01g40094	protein phosphatase 2C, putative, expressed	GO:0016068	type I hypersensitivity
LOC_Os01g40820	peptidase family M41 containing protein, expressed	GO:0006508	proteolysis
LOC_Os01g45990	potassium channel AKT1, putative, expressed	GO:0006810	transport
LOC_Os01g45990	potassium channel AKT1, putative, expressed	GO:0006811	ion transport
LOC_Os01g45990	potassium channel AKT1, putative, expressed	GO:0006813	potassium ion transport
LOC_Os01g46980	vacuolar ATP synthase subunit E, putative, expressed	GO:0015986	ATP synthesis coupled proton transport
LOC_Os01g47350	enoyl-CoA hydratase/isomerase family protein, putative, expressed	GO:0008152	metabolic process
LOC_Os01g47350	enoyl-CoA hydratase/isomerase family protein, putative, expressed	GO:0009234	menaquinone biosynthetic process
LOC_Os01g48446	no apical meristem protein, putative, expressed	GO:0045449	regulation of transcription
LOC_Os01g50410	STE_MEKK_ste11_MAP3K.6 - STE kinases include homologs to sterile 7, sterile 11 and sterile 20 from yeast, expressed	GO:0006468	protein amino acid phosphorylation
LOC_Os01g50616	phosphatidylinositol transfer, putative, expressed	GO:0006810	transport
LOC_Os01g50960	RNA polymerase II transcriptional coactivator KELP, putative, expressed	GO:0006355	regulation of transcription, DNA-dependent
LOC_Os01g52030	zinc finger A20 and AN1 domain-containing stress-associated protein, putative, expressed	GO:0006950	response to stress
LOC_Os01g53260	OsWRKY23 - Superfamily of TFs having WRKY and zinc finger domains, expressed	GO:0006350	transcription
LOC_Os01g53260	OsWRKY23 - Superfamily of TFs having WRKY and zinc finger domains, expressed	GO:0045449	regulation of transcription
LOC_Os01g53680	6-phosphofructokinase, putative, expressed	GO:0006096	glycolysis
LOC_Os01g54550	HSF-type DNA-binding domain containing protein, expressed	GO:0006355	regulation of transcription, DNA-dependent
LOC_Os01g54590	ras-related protein, putative, expressed	GO:0015031	protein transport
LOC_Os01g54590	ras-related protein, putative, expressed	GO:0007264	small GTPase mediated signal transduction
LOC_Os01g54590	ras-related protein, putative, expressed	GO:0007186	G-protein coupled receptor protein signaling pathway
LOC_Os01g54590	ras-related protein, putative, expressed	GO:0007165	signal transduction
LOC_Os01g54590	ras-related protein, putative, expressed	GO:0006913	nucleocytoplasmic transport
LOC_Os01g54590	ras-related protein, putative, expressed	GO:0006886	intracellular protein transport
LOC_Os01g54860	enoyl-CoA hydratase/isomerase family protein, putative, expressed	GO:0008152	metabolic process
LOC_Os01g55650	phospholipase, patatin family, putative, expressed	GO:0006629	lipid metabolic process
LOC_Os01g55650	phospholipase, patatin family, putative, expressed	GO:0008152	metabolic process
LOC_Os01g55650	phospholipase, patatin family, putative, expressed	GO:0016042	lipid catabolic process
LOC_Os01g55799	exo70 exocyst complex subunit domain containing protein, expressed	GO:0006887	exocytosis
LOC_Os01g57420	diacylglycerol kinase, putative, expressed	GO:0007205	activation of protein kinase C activity by G-protein coupled receptor protein signaling pathway
LOC_Os01g57854	pectinesterase, putative, expressed	GO:0042545	cell wall modification
LOC_Os01g58240	OsSub6 - Putative Subtilisin homologue, expressed	GO:0006508	proteolysis
LOC_Os01g58240	OsSub6 - Putative Subtilisin homologue, expressed	GO:0043086	negative regulation of catalytic activity
LOC_Os01g58380	3-hydroxybutyryl-CoA dehydrogenase, putative, expressed	GO:0008152	metabolic process
LOC_Os01g58380	3-hydroxybutyryl-CoA dehydrogenase, putative, expressed	GO:0006813	potassium ion transport
LOC_Os01g58380	3-hydroxybutyryl-CoA dehydrogenase, putative, expressed	GO:0006631	fatty acid metabolic process
LOC_Os01g58550	methyladenine glycosylase, putative, expressed	GO:0006281	DNA repair
LOC_Os01g58550	methyladenine glycosylase, putative, expressed	GO:0006284	base-excision repair
LOC_Os01g58550	methyladenine glycosylase, putative, expressed	GO:0042309	homoiothermy
LOC_Os01g58550	methyladenine glycosylase, putative, expressed	GO:0050826	response to freezing
LOC_Os01g59740	expressed protein	GO:0016068	type I hypersensitivity
LOC_Os01g59740	expressed protein	GO:0006355	regulation of transcription, DNA-dependent
LOC_Os01g60700	serine/threonine-protein kinase NAK, putative, expressed	GO:0006468	protein amino acid phosphorylation
LOC_Os01g61030	VHS and GAT domain containing protein, expressed	GO:0006886	intracellular protein transport
LOC_Os01g62760	protein phosphatase 2C, putative, expressed	GO:0006470	protein amino acid dephosphorylation
LOC_Os01g62900	amino acid kinase, putative, expressed	GO:0006561	proline biosynthetic process
LOC_Os01g62900	amino acid kinase, putative, expressed	GO:0008152	metabolic process
LOC_Os01g62900	amino acid kinase, putative, expressed	GO:0008652	cellular amino acid biosynthetic process
LOC_Os01g62900	amino acid kinase, putative, expressed	GO:0055114	oxidation reduction
LOC_Os01g67420	lipase, putative, expressed	GO:0050826	response to freezing
LOC_Os01g67420	lipase, putative, expressed	GO:0042309	homoiothermy
LOC_Os01g67420	lipase, putative, expressed	GO:0006629	lipid metabolic process
LOC_Os01g67540	AMP-binding domain containing protein, expressed	GO:0008152	metabolic process
LOC_Os01g69230	exo70 exocyst complex subunit domain containing protein, expressed	GO:0006887	exocytosis
LOC_Os01g70130	protein kinase domain containing protein, expressed	GO:0006468	protein amino acid phosphorylation
LOC_Os01g70170	transaldolase, putative, expressed	GO:0005975	carbohydrate metabolic process
LOC_Os01g70170	transaldolase, putative, expressed	GO:0006098	pentose-phosphate shunt
LOC_Os01g70170	transaldolase, putative, expressed	GO:0008152	metabolic process
LOC_Os01g71000	protein kinase APK1B, chloroplast precursor, putative, expressed	GO:0006468	protein amino acid phosphorylation
LOC_Os01g72900	abscisic stress-ripening, putative, expressed	GO:0006950	response to stress
LOC_Os01g72910	abscisic stress-ripening, putative, expressed	GO:0006950	response to stress
LOC_Os02g02340	glycerol-3-phosphate acyltransferase, putative, expressed	GO:0008152	metabolic process
LOC_Os02g02390	S1 RNA binding domain containing protein, expressed	GO:0006950	response to stress
LOC_Os02g04460	ribosomal protein L3, putative, expressed	GO:0006412	translation
LOC_Os02g04640	Myb-like DNA-binding domain containing protein, putative, expressed	GO:0045449	regulation of transcription
LOC_Os02g04650	activator of 90 kDa heat shock protein ATPase homolog, putative, expressed	GO:0042309	homoiothermy
LOC_Os02g04650	activator of 90 kDa heat shock protein ATPase homolog, putative, expressed	GO:0050826	response to freezing
LOC_Os02g04670	glucan endo-1,3-beta-glucosidase precursor, putative, expressed	GO:0008152	metabolic process
LOC_Os02g04670	glucan endo-1,3-beta-glucosidase precursor, putative, expressed	GO:0005975	carbohydrate metabolic process
LOC_Os02g04840	GHMP kinases ATP-binding protein, putative, expressed	GO:0008152	metabolic process
LOC_Os02g04840	GHMP kinases ATP-binding protein, putative, expressed	GO:0016310	phosphorylation
LOC_Os02g07980	expressed protein	GO:0006813	potassium ion transport
LOC_Os02g08100	AMP-binding domain containing protein, expressed	GO:0008152	metabolic process
LOC_Os02g08100	AMP-binding domain containing protein, expressed	GO:0009698	phenylpropanoid metabolic process
LOC_Os02g08350	expressed protein	GO:0015074	DNA integration
LOC_Os02g08490	chaperone protein clpB 1, putative, expressed	GO:0051085	chaperone mediated protein folding requiring cofactor
LOC_Os02g08490	chaperone protein clpB 1, putative, expressed	GO:0019538	protein metabolic process
LOC_Os02g08490	chaperone protein clpB 1, putative, expressed	GO:0006260	DNA replication
LOC_Os02g09480	myb-like DNA-binding domain containing protein, putative, expressed	GO:0006813	potassium ion transport
LOC_Os02g09480	myb-like DNA-binding domain containing protein, putative, expressed	GO:0045449	regulation of transcription
LOC_Os02g13840	citrate synthase, putative, expressed	GO:0006099	tricarboxylic acid cycle
LOC_Os02g13840	citrate synthase, putative, expressed	GO:0044262	cellular carbohydrate metabolic process
LOC_Os02g19150	AAA family ATPase, putative, expressed	GO:0015031	protein transport
LOC_Os02g19150	AAA family ATPase, putative, expressed	GO:0006457	protein folding
LOC_Os02g19150	AAA family ATPase, putative, expressed	GO:0006139	nucleobase, nucleoside, nucleotide and nucleic acid metabolic process
LOC_Os02g22090	pattern formation protein EMB30, putative, expressed	GO:0032012	regulation of ARF protein signal transduction
LOC_Os02g25780	expressed protein	GO:0050826	response to freezing
LOC_Os02g25780	expressed protein	GO:0042309	homoiothermy
LOC_Os02g27030	cysteine proteinase 1 precursor, putative, expressed	GO:0006508	proteolysis
LOC_Os02g28040	lipase, putative, expressed	GO:0006629	lipid metabolic process
LOC_Os02g30900	protein kinase domain containing protein, expressed	GO:0006468	protein amino acid phosphorylation
LOC_Os02g32140	AP2 domain containing protein, expressed	GO:0050826	response to freezing
LOC_Os02g32140	AP2 domain containing protein, expressed	GO:0045449	regulation of transcription
LOC_Os02g32140	AP2 domain containing protein, expressed	GO:0042309	homoiothermy
LOC_Os02g32140	AP2 domain containing protein, expressed	GO:0016068	type I hypersensitivity
LOC_Os02g32140	AP2 domain containing protein, expressed	GO:0006355	regulation of transcription, DNA-dependent
LOC_Os02g32140	AP2 domain containing protein, expressed	GO:0006350	transcription
LOC_Os02g32520	ERD1 protein, chloroplast precursor, putative, expressed	GO:0019538	protein metabolic process
LOC_Os02g33680	U-box domain containing protein, expressed	GO:0016567	protein ubiquitination
LOC_Os02g33710	decarboxylase, putative, expressed	GO:0019752	carboxylic acid metabolic process
LOC_Os02g34470	expressed protein	GO:0042309	homoiothermy
LOC_Os02g34470	expressed protein	GO:0050826	response to freezing
LOC_Os02g37420	ras-related protein, putative, expressed	GO:0015031	protein transport
LOC_Os02g37420	ras-related protein, putative, expressed	GO:0007264	small GTPase mediated signal transduction
LOC_Os02g37420	ras-related protein, putative, expressed	GO:0007165	signal transduction
LOC_Os02g37420	ras-related protein, putative, expressed	GO:0006913	nucleocytoplasmic transport
LOC_Os02g37420	ras-related protein, putative, expressed	GO:0006886	intracellular protein transport
LOC_Os02g37420	ras-related protein, putative, expressed	GO:0006355	regulation of transcription, DNA-dependent
LOC_Os02g39930	OsTIL-1 Temperature-induced lipocalin-1, expressed	GO:0006810	transport
LOC_Os02g41580	CAMK_CAMK_like.14 - CAMK includes calcium/calmodulin depedent protein kinases, expressed	GO:0006468	protein amino acid phosphorylation
LOC_Os02g42700	thioredoxin, putative, expressed	GO:0045454	cell redox homeostasis
LOC_Os02g42700	thioredoxin, putative, expressed	GO:0006662	glycerol ether metabolic process
LOC_Os02g43690	ras-related protein, putative, expressed	GO:0015031	protein transport
LOC_Os02g43690	ras-related protein, putative, expressed	GO:0007264	small GTPase mediated signal transduction
LOC_Os02g43690	ras-related protein, putative, expressed	GO:0007165	signal transduction
LOC_Os02g43690	ras-related protein, putative, expressed	GO:0006913	nucleocytoplasmic transport
LOC_Os02g43690	ras-related protein, putative, expressed	GO:0006886	intracellular protein transport
LOC_Os02g43690	ras-related protein, putative, expressed	GO:0006355	regulation of transcription, DNA-dependent
LOC_Os02g43820	AP2 domain containing protein, expressed	GO:0006350	transcription
LOC_Os02g43820	AP2 domain containing protein, expressed	GO:0006355	regulation of transcription, DNA-dependent
LOC_Os02g43820	AP2 domain containing protein, expressed	GO:0045449	regulation of transcription
LOC_Os02g45054	ZOS2-15 - C2H2 zinc finger protein, expressed	GO:0042309	homoiothermy
LOC_Os02g45054	ZOS2-15 - C2H2 zinc finger protein, expressed	GO:0050826	response to freezing
LOC_Os02g46030	MYB family transcription factor, putative, expressed	GO:0050826	response to freezing
LOC_Os02g46030	MYB family transcription factor, putative, expressed	GO:0042309	homoiothermy
LOC_Os02g47840	universal stress protein domain containing protein, putative, expressed	GO:0006950	response to stress
LOC_Os02g48190	expressed protein	GO:0042309	homoiothermy
LOC_Os02g48190	expressed protein	GO:0050826	response to freezing
LOC_Os02g48350	diacylglycerol O-acyltransferase, putative, expressed	GO:0008152	metabolic process
LOC_Os02g48570	peptide transporter PTR2, putative, expressed	GO:0006857	oligopeptide transport
LOC_Os02g49760	potassium transporter, putative, expressed	GO:0006810	transport
LOC_Os02g49760	potassium transporter, putative, expressed	GO:0006811	ion transport
LOC_Os02g49760	potassium transporter, putative, expressed	GO:0006813	potassium ion transport
LOC_Os02g50230	peptidase, putative, expressed	GO:0006508	proteolysis
LOC_Os02g51300	AP2 domain containing protein, expressed	GO:0006350	transcription
LOC_Os02g51300	AP2 domain containing protein, expressed	GO:0006355	regulation of transcription, DNA-dependent
LOC_Os02g51300	AP2 domain containing protein, expressed	GO:0045449	regulation of transcription
LOC_Os02g52250	SKIP/SNW domain containing protein, expressed	GO:0000398	nuclear mRNA splicing, via spliceosome
LOC_Os02g52560	xyloglucan fucosyltransferase, putative, expressed	GO:0042546	cell wall biogenesis
LOC_Os03g04130	AMP-binding domain containing protein, expressed	GO:0008152	metabolic process
LOC_Os03g04660	cytochrome P450 86A1, putative, expressed	GO:0055114	oxidation reduction
LOC_Os03g04770	beta-amylase, putative, expressed	GO:0050826	response to freezing
LOC_Os03g04770	beta-amylase, putative, expressed	GO:0042309	homoiothermy
LOC_Os03g04770	beta-amylase, putative, expressed	GO:0008152	metabolic process
LOC_Os03g04770	beta-amylase, putative, expressed	GO:0005975	carbohydrate metabolic process
LOC_Os03g04770	beta-amylase, putative, expressed	GO:0000272	polysaccharide catabolic process
LOC_Os03g05310	pheophorbide a oxygenase, chloroplast precursor, putative, expressed	GO:0015996	chlorophyll catabolic process
LOC_Os03g05310	pheophorbide a oxygenase, chloroplast precursor, putative, expressed	GO:0022900	electron transport chain
LOC_Os03g05310	pheophorbide a oxygenase, chloroplast precursor, putative, expressed	GO:0055114	oxidation reduction
LOC_Os03g10070	transcription initiation factor IIB, putative, expressed	GO:0006352	transcription initiation
LOC_Os03g10070	transcription initiation factor IIB, putative, expressed	GO:0006355	regulation of transcription, DNA-dependent
LOC_Os03g10070	transcription initiation factor IIB, putative, expressed	GO:0006413	translational initiation
LOC_Os03g10210	homeobox domain containing protein, expressed	GO:0045449	regulation of transcription
LOC_Os03g10210	homeobox domain containing protein, expressed	GO:0006355	regulation of transcription, DNA-dependent
LOC_Os03g10210	homeobox domain containing protein, expressed	GO:0006350	transcription
LOC_Os03g10680	formin-like protein 6 precursor, putative, expressed	GO:0007155	cell adhesion
LOC_Os03g10680	formin-like protein 6 precursor, putative, expressed	GO:0016043	cellular component organization
LOC_Os03g10680	formin-like protein 6 precursor, putative, expressed	GO:0030036	actin cytoskeleton organization
LOC_Os03g10680	formin-like protein 6 precursor, putative, expressed	GO:0051260	protein homooligomerization
LOC_Os03g11010	natural resistance-associated macrophage protein, putative, expressed	GO:0006810	transport
LOC_Os03g12030	3-ketoacyl-CoA synthase, putative, expressed	GO:0006633	fatty acid biosynthetic process
LOC_Os03g12030	3-ketoacyl-CoA synthase, putative, expressed	GO:0008152	metabolic process
LOC_Os03g14170	3-ketoacyl-CoA synthase, putative, expressed	GO:0008152	metabolic process
LOC_Os03g14170	3-ketoacyl-CoA synthase, putative, expressed	GO:0006633	fatty acid biosynthetic process
LOC_Os03g16020	hsp20/alpha crystallin family protein, putative	GO:0006950	response to stress
LOC_Os03g17180	ABC transporter, ATP-binding protein, putative, expressed	GO:0006810	transport
LOC_Os03g17800	phosphatidylinositol transfer protein alpha isoform, putative, expressed	GO:0006810	transport
LOC_Os03g19250	AMP-binding enzyme, putative, expressed	GO:0008152	metabolic process
LOC_Os03g19580	expressed protein	GO:0055114	oxidation reduction
LOC_Os03g20949	phospholipid-transporting ATPase, putative, expressed	GO:0006754	ATP biosynthetic process
LOC_Os03g20949	phospholipid-transporting ATPase, putative, expressed	GO:0008152	metabolic process
LOC_Os03g20949	phospholipid-transporting ATPase, putative, expressed	GO:0015914	phospholipid transport
LOC_Os03g21060	No apical meristem protein, putative, expressed	GO:0045449	regulation of transcription
LOC_Os03g22790	beta-amylase, putative, expressed	GO:0005975	carbohydrate metabolic process
LOC_Os03g22790	beta-amylase, putative, expressed	GO:0000272	polysaccharide catabolic process
LOC_Os03g24040	seven in absentia protein family domain containing protein, expressed	GO:0006511	ubiquitin-dependent protein catabolic process
LOC_Os03g24040	seven in absentia protein family domain containing protein, expressed	GO:0007275	multicellular organismal development
LOC_Os03g24040	seven in absentia protein family domain containing protein, expressed	GO:0016567	protein ubiquitination
LOC_Os03g24380	glutathione peroxidase domain containing protein, expressed	GO:0006979	response to oxidative stress
LOC_Os03g24380	glutathione peroxidase domain containing protein, expressed	GO:0055114	oxidation reduction
LOC_Os03g25960	RNA recognition motif containing protein, putative, expressed	GO:0006011	UDP-glucose metabolic process
LOC_Os03g27280	CAMK_CAMK_like.19 - CAMK includes calcium/calmodulin depedent protein kinases, expressed	GO:0009738	abscisic acid mediated signaling pathway
LOC_Os03g27280	CAMK_CAMK_like.19 - CAMK includes calcium/calmodulin depedent protein kinases, expressed	GO:0006970	response to osmotic stress
LOC_Os03g27280	CAMK_CAMK_like.19 - CAMK includes calcium/calmodulin depedent protein kinases, expressed	GO:0006950	response to stress
LOC_Os03g27280	CAMK_CAMK_like.19 - CAMK includes calcium/calmodulin depedent protein kinases, expressed	GO:0006468	protein amino acid phosphorylation
LOC_Os03g40540	cytochrome P450, putative, expressed	GO:0055114	oxidation reduction
LOC_Os03g40540	cytochrome P450, putative, expressed	GO:0022900	electron transport chain
LOC_Os03g40540	cytochrome P450, putative, expressed	GO:0010268	brassinosteroid homeostasis
LOC_Os03g40540	cytochrome P450, putative, expressed	GO:0009647	skotomorphogenesis
LOC_Os03g40540	cytochrome P450, putative, expressed	GO:0007275	multicellular organismal development
LOC_Os03g40540	cytochrome P450, putative, expressed	GO:0001578	microtubule bundle formation
LOC_Os03g42730	expressed protein	GO:0015937	coenzyme A biosynthetic process
LOC_Os03g44620	chaperone protein dnaJ, putative, expressed	GO:0006950	response to stress
LOC_Os03g44620	chaperone protein dnaJ, putative, expressed	GO:0006457	protein folding
LOC_Os03g45170	amino acid permease, putative, expressed	GO:0006412	translation
LOC_Os03g45170	amino acid permease, putative, expressed	GO:0006810	transport
LOC_Os03g45170	amino acid permease, putative, expressed	GO:0006865	amino acid transport
LOC_Os03g45400	antitermination NusB domain-containing protein, putative, expressed	GO:0006355	regulation of transcription, DNA-dependent
LOC_Os03g48450	SCARECROW, putative, expressed	GO:0045449	regulation of transcription
LOC_Os03g48450	SCARECROW, putative, expressed	GO:0007186	G-protein coupled receptor protein signaling pathway
LOC_Os03g48450	SCARECROW, putative, expressed	GO:0006350	transcription
LOC_Os03g50280	GLTP domain containing protein, putative, expressed	GO:0046836	glycolipid transport
LOC_Os03g50320	phosphatidylinositol 4-kinase PI4K, putative, expressed	GO:0048015	phosphoinositide-mediated signaling
LOC_Os03g50320	phosphatidylinositol 4-kinase PI4K, putative, expressed	GO:0046854	phosphoinositide phosphorylation
LOC_Os03g51080	glutamate decarboxylase, putative, expressed	GO:0006536	glutamate metabolic process
LOC_Os03g51080	glutamate decarboxylase, putative, expressed	GO:0019752	carboxylic acid metabolic process
LOC_Os03g51110	MYB family transcription factor, putative, expressed	GO:0045449	regulation of transcription
LOC_Os03g51220	SWI/SNF-related matrix-associated actin-dependent regulator of chromatin subfamily C member, putative, expressed	GO:0045449	regulation of transcription
LOC_Os03g51390	expressed protein	GO:0007186	G-protein coupled receptor protein signaling pathway
LOC_Os03g52794	phosphatidylinositol kinase, putative, expressed	GO:0007165	signal transduction
LOC_Os03g52794	phosphatidylinositol kinase, putative, expressed	GO:0008152	metabolic process
LOC_Os03g53200	OsCML4 - Calmodulin-related calcium sensor protein, expressed	GO:0001539	ciliary or flagellar motility
LOC_Os03g55290	GASR3 - Gibberellin-regulated GASA/GAST/Snakin family protein precursor, expressed	GO:0032940	secretion by cell
LOC_Os03g55290	GASR3 - Gibberellin-regulated GASA/GAST/Snakin family protein precursor, expressed	GO:0008283	cell proliferation
LOC_Os03g55380	oxidoreductase, putative, expressed	GO:0006807	nitrogen compound metabolic process
LOC_Os03g55380	oxidoreductase, putative, expressed	GO:0055114	oxidation reduction
LOC_Os03g55420	peroxidase precursor, putative, expressed	GO:0006979	response to oxidative stress
LOC_Os03g55420	peroxidase precursor, putative, expressed	GO:0055114	oxidation reduction
LOC_Os03g55820	thioredoxin, putative, expressed	GO:0045454	cell redox homeostasis
LOC_Os03g56260	kinesin motor domain containing protein, putative, expressed	GO:0007018	microtubule-based movement
LOC_Os03g57900	zinc finger A20 and AN1 domain-containing stress-associated protein, putative, expressed	GO:0006950	response to stress
LOC_Os03g58010	acetyltransferase, GNAT family, putative, expressed	GO:0008152	metabolic process
LOC_Os03g59480	expressed protein	GO:0006508	proteolysis
LOC_Os03g59620	phospholipase, patatin family, putative, expressed	GO:0006629	lipid metabolic process
LOC_Os03g59620	phospholipase, patatin family, putative, expressed	GO:0008152	metabolic process
LOC_Os03g59620	phospholipase, patatin family, putative, expressed	GO:0016042	lipid catabolic process
LOC_Os03g60480	heavy metal-associated domain containing protein, expressed	GO:0030001	metal ion transport
LOC_Os03g60480	heavy metal-associated domain containing protein, expressed	GO:0015694	mercury ion transport
LOC_Os03g61920	electron transfer flavoprotein subunit alpha, mitochondrial precursor, putative, expressed	GO:0006810	transport
LOC_Os03g61920	electron transfer flavoprotein subunit alpha, mitochondrial precursor, putative, expressed	GO:0022900	electron transport chain
LOC_Os03g63110	prefoldin, putative, expressed	GO:0006886	intracellular protein transport
LOC_Os03g63740	NFD2, putative, expressed	GO:0050826	response to freezing
LOC_Os03g63740	NFD2, putative, expressed	GO:0042309	homoiothermy
LOC_Os03g63740	NFD2, putative, expressed	GO:0006396	RNA processing
LOC_Os04g01310	serine/threonine-protein kinase receptor precursor, putative, expressed	GO:0006468	protein amino acid phosphorylation
LOC_Os04g01310	serine/threonine-protein kinase receptor precursor, putative, expressed	GO:0048544	recognition of pollen
LOC_Os04g12540	receptor-like protein kinase, putative, expressed	GO:0006468	protein amino acid phosphorylation
LOC_Os04g32030	heavy metal-associated domain containing protein, expressed	GO:0006813	potassium ion transport
LOC_Os04g32030	heavy metal-associated domain containing protein, expressed	GO:0006826	iron ion transport
LOC_Os04g32030	heavy metal-associated domain containing protein, expressed	GO:0030001	metal ion transport
LOC_Os04g32320	glycerophosphoryl diester phosphodiesterase family protein, putative, expressed	GO:0050826	response to freezing
LOC_Os04g32320	glycerophosphoryl diester phosphodiesterase family protein, putative, expressed	GO:0042309	homoiothermy
LOC_Os04g32320	glycerophosphoryl diester phosphodiesterase family protein, putative, expressed	GO:0006629	lipid metabolic process
LOC_Os04g32320	glycerophosphoryl diester phosphodiesterase family protein, putative, expressed	GO:0006355	regulation of transcription, DNA-dependent
LOC_Os04g32320	glycerophosphoryl diester phosphodiesterase family protein, putative, expressed	GO:0006071	glycerol metabolic process
LOC_Os04g33300	amino acid kinase, putative, expressed	GO:0008652	cellular amino acid biosynthetic process
LOC_Os04g35060	nicotinate phosphoribosyltransferase family domain containing protein, expressed	GO:0019363	pyridine nucleotide biosynthetic process
LOC_Os04g35080	protein kinase domain containing protein, expressed	GO:0006468	protein amino acid phosphorylation
LOC_Os04g35280	neutral/alkaline invertase, putative, expressed	GO:0005978	glycogen biosynthetic process
LOC_Os04g38720	no apical meristem protein, putative, expressed	GO:0045449	regulation of transcription
LOC_Os04g40040	copper methylamine oxidase precursor, putative, expressed	GO:0055114	oxidation reduction
LOC_Os04g40040	copper methylamine oxidase precursor, putative, expressed	GO:0009308	amine metabolic process
LOC_Os04g41540	OsCML22 - Calmodulin-related calcium sensor protein, expressed	GO:0001539	ciliary or flagellar motility
LOC_Os04g44900	lectin-like receptor kinase, putative, expressed	GO:0006468	protein amino acid phosphorylation
LOC_Os04g48790	rhoGAP domain containing protein, expressed	GO:0007165	signal transduction
LOC_Os04g48850	aminotransferase, classes I and II, domain containing protein, expressed	GO:0009058	biosynthetic process
LOC_Os04g50216	SNARE associated Golgi protein, putative, expressed	GO:0006821	chloride transport
LOC_Os04g50770	MYB family transcription factor, putative, expressed	GO:0045449	regulation of transcription
LOC_Os04g52500	lecithine cholesterol acyltransferase, putative, expressed	GO:0006629	lipid metabolic process
LOC_Os04g53990	ethylene-responsive protein related, putative, expressed	GO:0045449	regulation of transcription
LOC_Os04g53990	ethylene-responsive protein related, putative, expressed	GO:0007186	G-protein coupled receptor protein signaling pathway
LOC_Os04g58250	protein kinase, putative, expressed	GO:0006468	protein amino acid phosphorylation
LOC_Os04g58880	exo70 exocyst complex subunit, putative, expressed	GO:0006887	exocytosis
LOC_Os04g59440	chlorophyll A-B binding protein, putative, expressed	GO:0009765	photosynthesis, light harvesting
LOC_Os04g59520	anthranilate phosphoribosyltransferase, putative, expressed	GO:0006810	transport
LOC_Os05g02130	ankyrin repeat domain-containing protein 28, putative, expressed	GO:0051865	protein autoubiquitination
LOC_Os05g02130	ankyrin repeat domain-containing protein 28, putative, expressed	GO:0042742	defense response to bacterium
LOC_Os05g02130	ankyrin repeat domain-containing protein 28, putative, expressed	GO:0016567	protein ubiquitination
LOC_Os05g03620	TKL_IRAK_CR4L.4 - The CR4L subfamily has homology with Crinkly4, expressed	GO:0006355	regulation of transcription, DNA-dependent
LOC_Os05g03620	TKL_IRAK_CR4L.4 - The CR4L subfamily has homology with Crinkly4, expressed	GO:0006468	protein amino acid phosphorylation
LOC_Os05g03920	TKL_IRAK_DUF26-lf.3 - DUF26 kinases have homology to DUF26 containing loci, expressed	GO:0050826	response to freezing
LOC_Os05g03920	TKL_IRAK_DUF26-lf.3 - DUF26 kinases have homology to DUF26 containing loci, expressed	GO:0042309	homoiothermy
LOC_Os05g03920	TKL_IRAK_DUF26-lf.3 - DUF26 kinases have homology to DUF26 containing loci, expressed	GO:0006813	potassium ion transport
LOC_Os05g03920	TKL_IRAK_DUF26-lf.3 - DUF26 kinases have homology to DUF26 containing loci, expressed	GO:0006468	protein amino acid phosphorylation
LOC_Os05g06990	TKL_IRAK_CrRLK1L-1.10 - The CrRLK1L-1 subfamily has homology to the CrRLK1L homolog, expressed	GO:0006468	protein amino acid phosphorylation
LOC_Os05g13520	white-brown complex homolog protein 12, putative, expressed	GO:0006952	defense response
LOC_Os05g25260	AP2 domain containing protein, expressed	GO:0006350	transcription
LOC_Os05g25260	AP2 domain containing protein, expressed	GO:0006355	regulation of transcription, DNA-dependent
LOC_Os05g25260	AP2 domain containing protein, expressed	GO:0045449	regulation of transcription
LOC_Os05g25640	cytochrome P450, putative, expressed	GO:0055114	oxidation reduction
LOC_Os05g27790	membrane associated DUF588 domain containing protein, putative, expressed	GO:0050826	response to freezing
LOC_Os05g27790	membrane associated DUF588 domain containing protein, putative, expressed	GO:0042309	homoiothermy
LOC_Os05g27920	phox domain-containing protein, putative, expressed	GO:0007154	cell communication
LOC_Os05g28630	leaf senescence related protein, putative, expressed	GO:0042309	homoiothermy
LOC_Os05g28630	leaf senescence related protein, putative, expressed	GO:0050826	response to freezing
LOC_Os05g28960	acyltransferase, putative, expressed	GO:0008152	metabolic process
LOC_Os05g30900	lipase precursor, putative, expressed	GO:0006629	lipid metabolic process
LOC_Os05g31670	AWPM-19-like membrane family protein, putative, expressed	GO:0006835	dicarboxylic acid transport
LOC_Os05g31690	expressed protein	GO:0042309	homoiothermy
LOC_Os05g31690	expressed protein	GO:0050826	response to freezing
LOC_Os05g32220	L1P family of ribosomal proteins domain containing protein, expressed	GO:0006412	translation
LOC_Os05g32220	L1P family of ribosomal proteins domain containing protein, expressed	GO:0006396	RNA processing
LOC_Os05g32630	mitochondrial carrier protein, putative, expressed	GO:0006810	transport
LOC_Os05g33050	ABTB1 - Armadillo repeats with a Bric-a-Brac, Tramtrack, Broad Complex BTB domain, expressed	GO:0006355	regulation of transcription, DNA-dependent
LOC_Os05g33050	ABTB1 - Armadillo repeats with a Bric-a-Brac, Tramtrack, Broad Complex BTB domain, expressed	GO:0042309	homoiothermy
LOC_Os05g33050	ABTB1 - Armadillo repeats with a Bric-a-Brac, Tramtrack, Broad Complex BTB domain, expressed	GO:0050826	response to freezing
LOC_Os05g39680	PX domain containing protein, expressed	GO:0007154	cell communication
LOC_Os05g39930	spotted leaf 11, putative, expressed	GO:0016567	protein ubiquitination
LOC_Os05g41780	AP2 domain containing protein, expressed	GO:0050826	response to freezing
LOC_Os05g41780	AP2 domain containing protein, expressed	GO:0045449	regulation of transcription
LOC_Os05g41780	AP2 domain containing protein, expressed	GO:0042309	homoiothermy
LOC_Os05g41780	AP2 domain containing protein, expressed	GO:0006355	regulation of transcription, DNA-dependent
LOC_Os05g41780	AP2 domain containing protein, expressed	GO:0006350	transcription
LOC_Os05g42190	NADPH-dependent FMN reductase domain containing protein, expressed	GO:0016481	negative regulation of transcription
LOC_Os05g42210	serine/threonine-protein kinase receptor precursor, putative, expressed	GO:0006468	protein amino acid phosphorylation
LOC_Os05g42210	serine/threonine-protein kinase receptor precursor, putative, expressed	GO:0048544	recognition of pollen
LOC_Os05g43840	CAMK_KIN1/SNF1/Nim1_like.25 - CAMK includes calcium/calmodulin depedent protein kinases, expressed	GO:0006468	protein amino acid phosphorylation
LOC_Os05g43840	CAMK_KIN1/SNF1/Nim1_like.25 - CAMK includes calcium/calmodulin depedent protein kinases, expressed	GO:0007165	signal transduction
LOC_Os05g45300	enoyl-CoA hydratase/isomerase family protein, putative, expressed	GO:0008152	metabolic process
LOC_Os05g46220	mitochondrial carrier protein, putative, expressed	GO:0050826	response to freezing
LOC_Os05g46220	mitochondrial carrier protein, putative, expressed	GO:0042309	homoiothermy
LOC_Os05g46220	mitochondrial carrier protein, putative, expressed	GO:0006810	transport
LOC_Os05g48060	phosphatidylserine synthase, putative, expressed	GO:0006659	phosphatidylserine biosynthetic process
LOC_Os05g48810	dnaJ domain containing protein, expressed	GO:0006457	protein folding
LOC_Os05g48810	dnaJ domain containing protein, expressed	GO:0006950	response to stress
LOC_Os05g50190	protein kinase domain containing protein, expressed	GO:0006468	protein amino acid phosphorylation
LOC_Os05g50250	cinnamoyl-CoA reductase-related, putative, expressed	GO:0055114	oxidation reduction
LOC_Os05g50250	cinnamoyl-CoA reductase-related, putative, expressed	GO:0044237	cellular metabolic process
LOC_Os05g50250	cinnamoyl-CoA reductase-related, putative, expressed	GO:0008152	metabolic process
LOC_Os05g50250	cinnamoyl-CoA reductase-related, putative, expressed	GO:0006694	steroid biosynthetic process
LOC_Os05g51520	expressed protein	GO:0006644	phospholipid metabolic process
LOC_Os05g51520	expressed protein	GO:0016042	lipid catabolic process
LOC_Os06g01200	zinc finger, C3HC4 type domain containing protein, expressed	GO:0006355	regulation of transcription, DNA-dependent
LOC_Os06g04220	expressed protein	GO:0042309	homoiothermy
LOC_Os06g04220	expressed protein	GO:0050826	response to freezing
LOC_Os06g04380	aminomethyltransferase, putative, expressed	GO:0006546	glycine catabolic process
LOC_Os06g05880	profilin domain containing protein, expressed	GO:0030036	actin cytoskeleton organization
LOC_Os06g05880	profilin domain containing protein, expressed	GO:0007010	cytoskeleton organization
LOC_Os06g06050	OsFBL27 - F-box domain and LRR containing protein, expressed	GO:0007275	multicellular organismal development
LOC_Os06g06050	OsFBL27 - F-box domain and LRR containing protein, expressed	GO:0019941	modification-dependent protein catabolic process
LOC_Os06g07490	HIRAN domain containing protein, putative, expressed	GO:0006281	DNA repair
LOC_Os06g07760	sulfiredoxin-1, putative, expressed	GO:0055114	oxidation reduction
LOC_Os06g07820	BSD domain containing protein, expressed	GO:0050826	response to freezing
LOC_Os06g07820	BSD domain containing protein, expressed	GO:0042309	homoiothermy
LOC_Os06g11180	OsPOP12 - Putative Prolyl Oligopeptidase homologue, expressed	GO:0006508	proteolysis
LOC_Os06g11180	OsPOP12 - Putative Prolyl Oligopeptidase homologue, expressed	GO:0006730	one-carbon metabolic process
LOC_Os06g11450	zinc finger, C3HC4 type domain containing protein, expressed	GO:0050826	response to freezing
LOC_Os06g11450	zinc finger, C3HC4 type domain containing protein, expressed	GO:0042309	homoiothermy
LOC_Os06g12530	CS domain containing protein, putative, expressed	GO:0006265	DNA topological change
LOC_Os06g13310	SAM dependent carboxyl methyltransferase, putative	GO:0009405	pathogenesis
LOC_Os06g14190	NF-X1-type zinc finger protein, putative, expressed	GO:0006355	regulation of transcription, DNA-dependent
LOC_Os06g15370	peptide transporter PTR2, putative, expressed	GO:0006810	transport
LOC_Os06g15370	peptide transporter PTR2, putative, expressed	GO:0006857	oligopeptide transport
LOC_Os06g21560	CDK5RAP3, putative, expressed	GO:0006352	transcription initiation
LOC_Os06g21560	CDK5RAP3, putative, expressed	GO:0006355	regulation of transcription, DNA-dependent
LOC_Os06g23684	tyrosine aminotransferase, putative, expressed	GO:0009058	biosynthetic process
LOC_Os06g23684	tyrosine aminotransferase, putative, expressed	GO:0006520	cellular amino acid metabolic process
LOC_Os06g23684	tyrosine aminotransferase, putative, expressed	GO:0006519	cellular amino acid and derivative metabolic process
LOC_Os06g29180	erythronate-4-phosphate dehydrogenase domain containing protein, expressed	GO:0008152	metabolic process
LOC_Os06g29180	erythronate-4-phosphate dehydrogenase domain containing protein, expressed	GO:0055114	oxidation reduction
LOC_Os06g30970	ubiquitin-conjugating enzyme, putative, expressed	GO:0051246	regulation of protein metabolic process
LOC_Os06g30970	ubiquitin-conjugating enzyme, putative, expressed	GO:0043687	post-translational protein modification
LOC_Os06g30970	ubiquitin-conjugating enzyme, putative, expressed	GO:0019941	modification-dependent protein catabolic process
LOC_Os06g36480	no apical meristem protein, putative, expressed	GO:0042309	homoiothermy
LOC_Os06g36480	no apical meristem protein, putative, expressed	GO:0045449	regulation of transcription
LOC_Os06g36480	no apical meristem protein, putative, expressed	GO:0050826	response to freezing
LOC_Os06g42030	potassium transporter, putative, expressed	GO:0007186	G-protein coupled receptor protein signaling pathway
LOC_Os06g42030	potassium transporter, putative, expressed	GO:0006813	potassium ion transport
LOC_Os06g42030	potassium transporter, putative, expressed	GO:0006811	ion transport
LOC_Os06g42030	potassium transporter, putative, expressed	GO:0006810	transport
LOC_Os06g43270	protein kinase domain containing protein, expressed	GO:0006468	protein amino acid phosphorylation
LOC_Os06g48720	cadmium/zinc-transporting ATPase 4, putative, expressed	GO:0006754	ATP biosynthetic process
LOC_Os06g48720	cadmium/zinc-transporting ATPase 4, putative, expressed	GO:0030001	metal ion transport
LOC_Os06g49640	uncharacterized UPF0114 domain containing protein, expressed	GO:0042309	homoiothermy
LOC_Os06g49640	uncharacterized UPF0114 domain containing protein, expressed	GO:0050826	response to freezing
LOC_Os06g50080	DUF581 domain containing protein, expressed	GO:0050826	response to freezing
LOC_Os06g50080	DUF581 domain containing protein, expressed	GO:0042309	homoiothermy
LOC_Os06g51060	CHIT8 - Chitinase family protein precursor, expressed	GO:0005975	carbohydrate metabolic process
LOC_Os06g51060	CHIT8 - Chitinase family protein precursor, expressed	GO:0006032	chitin catabolic process
LOC_Os06g51060	CHIT8 - Chitinase family protein precursor, expressed	GO:0008152	metabolic process
LOC_Os06g51060	CHIT8 - Chitinase family protein precursor, expressed	GO:0016998	cell wall macromolecule catabolic process
LOC_Os07g05720	TCP family transcription factor, putative, expressed	GO:0016068	type I hypersensitivity
LOC_Os07g07470	transketolase, putative, expressed	GO:0008152	metabolic process
LOC_Os07g09400	RNA ligase isoform 1, putative, expressed	GO:0042309	homoiothermy
LOC_Os07g09400	RNA ligase isoform 1, putative, expressed	GO:0050826	response to freezing
LOC_Os07g30170	nitrilase, putative, expressed	GO:0006807	nitrogen compound metabolic process
LOC_Os07g30300	small G protein family protein, putative, expressed	GO:0007165	signal transduction
LOC_Os07g31884	MATE efflux family protein, putative, expressed	GO:0006855	drug transmembrane transport
LOC_Os07g32480	mitotic checkpoint serine/threonine-protein kinase BUB1, putative, expressed	GO:0006468	protein amino acid phosphorylation
LOC_Os07g32530	potassium transporter, putative, expressed	GO:0006813	potassium ion transport
LOC_Os07g32530	potassium transporter, putative, expressed	GO:0006811	ion transport
LOC_Os07g32530	potassium transporter, putative, expressed	GO:0006810	transport
LOC_Os07g33680	succinate dehydrogenase subunit 3, putative, expressed	GO:0006099	tricarboxylic acid cycle
LOC_Os07g35140	receptor-like serine-threonine protein kinase, putative, expressed	GO:0006468	protein amino acid phosphorylation
LOC_Os07g35510	glucan endo-1,3-beta-glucosidase precursor, putative, expressed	GO:0005975	carbohydrate metabolic process
LOC_Os07g35580	TKL_IRAK_DUF26-lc.20 - DUF26 kinases have homology to DUF26 containing loci, expressed	GO:0006468	protein amino acid phosphorylation
LOC_Os07g37210	MYB family transcription factor, putative, expressed	GO:0045449	regulation of transcription
LOC_Os07g37210	MYB family transcription factor, putative, expressed	GO:0007155	cell adhesion
LOC_Os07g38730	tubulin/FtsZ domain containing protein, putative, expressed	GO:0007017	microtubule-based process
LOC_Os07g38730	tubulin/FtsZ domain containing protein, putative, expressed	GO:0007018	microtubule-based movement
LOC_Os07g38730	tubulin/FtsZ domain containing protein, putative, expressed	GO:0051258	protein polymerization
LOC_Os07g39270	polyprenyl synthetase, putative, expressed	GO:0008299	isoprenoid biosynthetic process
LOC_Os07g39270	polyprenyl synthetase, putative, expressed	GO:0042309	homoiothermy
LOC_Os07g39270	polyprenyl synthetase, putative, expressed	GO:0050826	response to freezing
LOC_Os07g39270	polyprenyl synthetase, putative, expressed	GO:0051501	diterpene phytoalexin metabolic process
LOC_Os07g39310	ZOS7-06 - C2H2 zinc finger protein, expressed	GO:0007186	G-protein coupled receptor protein signaling pathway
LOC_Os07g39310	ZOS7-06 - C2H2 zinc finger protein, expressed	GO:0006813	potassium ion transport
LOC_Os07g39480	OsWRKY78 - Superfamily of TFs having WRKY and zinc finger domains, expressed	GO:0006350	transcription
LOC_Os07g39480	OsWRKY78 - Superfamily of TFs having WRKY and zinc finger domains, expressed	GO:0045449	regulation of transcription
LOC_Os07g40040	expressed protein	GO:0042309	homoiothermy
LOC_Os07g40040	expressed protein	GO:0050826	response to freezing
LOC_Os07g42410	expressed protein	GO:0006412	translation
LOC_Os07g42410	expressed protein	GO:0006418	tRNA aminoacylation for protein translation
LOC_Os07g43390	4-alpha-glucanotransferase, chloroplast precursor, putative, expressed	GO:0005975	carbohydrate metabolic process
LOC_Os07g44710	CAMK_CAMK_like.36 - CAMK includes calcium/calmodulin depedent protein kinases, expressed	GO:0050826	response to freezing
LOC_Os07g44710	CAMK_CAMK_like.36 - CAMK includes calcium/calmodulin depedent protein kinases, expressed	GO:0042309	homoiothermy
LOC_Os07g44710	CAMK_CAMK_like.36 - CAMK includes calcium/calmodulin depedent protein kinases, expressed	GO:0006468	protein amino acid phosphorylation
LOC_Os07g44940	ATP12 ATPase, putative, expressed	GO:0043461	proton-transporting ATP synthase complex assembly
LOC_Os07g44950	bZIP transcription factor domain containing protein, expressed	GO:0006355	regulation of transcription, DNA-dependent
LOC_Os07g45000	cytochrome P450, putative, expressed	GO:0055114	oxidation reduction
LOC_Os07g48090	CAMK_KIN1/SNF1/Nim1_like.30 - CAMK includes calcium/calmodulin depedent protein kinases, expressed	GO:0006468	protein amino acid phosphorylation
LOC_Os07g48090	CAMK_KIN1/SNF1/Nim1_like.30 - CAMK includes calcium/calmodulin depedent protein kinases, expressed	GO:0007165	signal transduction
LOC_Os07g48680	zinc finger, C3HC4 type domain containing protein, expressed	GO:0042309	homoiothermy
LOC_Os07g48680	zinc finger, C3HC4 type domain containing protein, expressed	GO:0050826	response to freezing
LOC_Os07g49470	protein kinase APK1B, chloroplast precursor, putative, expressed	GO:0006468	protein amino acid phosphorylation
LOC_Os08g01180	nicalin, putative, expressed	GO:0016485	protein processing
LOC_Os08g01310	phospholipase C, putative, expressed	GO:0006629	lipid metabolic process
LOC_Os08g01310	phospholipase C, putative, expressed	GO:0023034	intracellular signaling pathway
LOC_Os08g01490	cytochrome P450, putative, expressed	GO:0055114	oxidation reduction
LOC_Os08g04630	external NADH-ubiquinone oxidoreductase 1, mitochondrial precursor, putative, expressed	GO:0008152	metabolic process
LOC_Os08g07400	cullin, putative, expressed	GO:0006511	ubiquitin-dependent protein catabolic process
LOC_Os08g10550	potassium transporter, putative, expressed	GO:0006813	potassium ion transport
LOC_Os08g12750	serine/threonine-protein kinase HT1, putative, expressed	GO:0006468	protein amino acid phosphorylation
LOC_Os08g23730	class I glutamine amidotransferase, putative, expressed	GO:0009058	biosynthetic process
LOC_Os08g23730	class I glutamine amidotransferase, putative, expressed	GO:0006541	glutamine metabolic process
LOC_Os08g23730	class I glutamine amidotransferase, putative, expressed	GO:0006177	GMP biosynthetic process
LOC_Os08g23730	class I glutamine amidotransferase, putative, expressed	GO:0006164	purine nucleotide biosynthetic process
LOC_Os08g25010	TBC domain containing protein, expressed	GO:0032313	regulation of Rab GTPase activity
LOC_Os08g28710	receptor protein kinase CRINKLY4 precursor, putative, expressed	GO:0006468	protein amino acid phosphorylation
LOC_Os08g30810	puromycin-sensitive aminopeptidase, putative, expressed	GO:0006508	proteolysis
LOC_Os08g31340	heavy metal-associated domain containing protein, expressed	GO:0007155	cell adhesion
LOC_Os08g31340	heavy metal-associated domain containing protein, expressed	GO:0030001	metal ion transport
LOC_Os08g32060	spotted leaf 11, putative, expressed	GO:0016567	protein ubiquitination
LOC_Os08g34140	vesicle transport v-SNARE protein, putative, expressed	GO:0006886	intracellular protein transport
LOC_Os08g34150	OsTIL-2 Temperature-induced lipocalin-2, expressed	GO:0006810	transport
LOC_Os08g34240	CAMK_KIN1/SNF1/Nim1_like.33 - CAMK includes calcium/calmodulin depedent protein kinases, expressed	GO:0006265	DNA topological change
LOC_Os08g34240	CAMK_KIN1/SNF1/Nim1_like.33 - CAMK includes calcium/calmodulin depedent protein kinases, expressed	GO:0006468	protein amino acid phosphorylation
LOC_Os08g34240	CAMK_KIN1/SNF1/Nim1_like.33 - CAMK includes calcium/calmodulin depedent protein kinases, expressed	GO:0007165	signal transduction
LOC_Os08g36790	bZIP transcription factor, putative, expressed	GO:0050826	response to freezing
LOC_Os08g36790	bZIP transcription factor, putative, expressed	GO:0045449	regulation of transcription
LOC_Os08g36790	bZIP transcription factor, putative, expressed	GO:0042309	homoiothermy
LOC_Os08g36790	bZIP transcription factor, putative, expressed	GO:0009738	abscisic acid mediated signaling pathway
LOC_Os08g36790	bZIP transcription factor, putative, expressed	GO:0006355	regulation of transcription, DNA-dependent
LOC_Os08g36790	bZIP transcription factor, putative, expressed	GO:0006350	transcription
LOC_Os08g37130	oxidoreductase, short chain dehydrogenase/reductase family domain containing protein, expressed	GO:0008152	metabolic process
LOC_Os08g38020	bZIP transcription factor domain containing protein, expressed	GO:0006355	regulation of transcription, DNA-dependent
LOC_Os08g39150	expressed protein	GO:0006508	proteolysis
LOC_Os08g39450	AN1-like zinc finger domain containing protein, expressed	GO:0006950	response to stress
LOC_Os08g39450	AN1-like zinc finger domain containing protein, expressed	GO:0042309	homoiothermy
LOC_Os08g39450	AN1-like zinc finger domain containing protein, expressed	GO:0050826	response to freezing
LOC_Os08g40450	uvrB/uvrC motif family protein, expressed	GO:0006289	nucleotide-excision repair
LOC_Os08g40690	glycosyl hydrolase, putative, expressed	GO:0008152	metabolic process
LOC_Os08g40690	glycosyl hydrolase, putative, expressed	GO:0005975	carbohydrate metabolic process
LOC_Os08g40830	pumilio domain-containing protein PPD1, putative, expressed	GO:0001503	ossification
LOC_Os08g40830	pumilio domain-containing protein PPD1, putative, expressed	GO:0007155	cell adhesion
LOC_Os08g43090	bZIP family transcription factor, putative, expressed	GO:0050826	response to freezing
LOC_Os08g43090	bZIP family transcription factor, putative, expressed	GO:0042309	homoiothermy
LOC_Os08g43090	bZIP family transcription factor, putative, expressed	GO:0006857	oligopeptide transport
LOC_Os08g43090	bZIP family transcription factor, putative, expressed	GO:0006355	regulation of transcription, DNA-dependent
LOC_Os08g43300	UBX domain-containing protein, putative, expressed	GO:0006508	proteolysis
LOC_Os08g43470	ER lumen protein retaining receptor, putative, expressed	GO:0006621	protein retention in ER lumen
LOC_Os08g43670	RING-H2 finger protein ATL2B, putative, expressed	GO:0046677	response to antibiotic
LOC_Os08g43670	RING-H2 finger protein ATL2B, putative, expressed	GO:0015904	tetracycline transport
LOC_Os08g44520	peptidyl-prolyl cis-trans isomerase, putative, expressed	GO:0006457	protein folding
LOC_Os09g02650	kinesin motor domain containing protein, putative, expressed	GO:0007018	microtubule-based movement
LOC_Os09g02700	polyadenylate-binding protein, putative, expressed	GO:0042309	homoiothermy
LOC_Os09g02700	polyadenylate-binding protein, putative, expressed	GO:0050826	response to freezing
LOC_Os09g10720	AP2-associated protein kinase 1, putative, expressed	GO:0006468	protein amino acid phosphorylation
LOC_Os09g19700	protein kinase domain containing protein, expressed	GO:0006468	protein amino acid phosphorylation
LOC_Os09g20930	expressed protein	GO:0042309	homoiothermy
LOC_Os09g20930	expressed protein	GO:0050826	response to freezing
LOC_Os09g20990	trehalose-6-phosphate synthase, putative, expressed	GO:0008152	metabolic process
LOC_Os09g20990	trehalose-6-phosphate synthase, putative, expressed	GO:0005992	trehalose biosynthetic process
LOC_Os09g21210	beta-glucan-binding protein 4, putative, expressed	GO:0016998	cell wall macromolecule catabolic process
LOC_Os09g25314	cytochrome c oxidase copper chaperone, putative, expressed	GO:0006825	copper ion transport
LOC_Os09g25710	keratin, type I cytoskeletal 9, putative, expressed	GO:0006508	proteolysis
LOC_Os09g26590	OsSAUR37 - Auxin-responsive SAUR gene family member, expressed	GO:0009734	auxin mediated signaling pathway
LOC_Os09g26590	OsSAUR37 - Auxin-responsive SAUR gene family member, expressed	GO:0050896	response to stimulus
LOC_Os09g26730	chaperonin, putative, expressed	GO:0006457	protein folding
LOC_Os09g27050	HD domain containing protein, putative, expressed	GO:0015969	guanosine tetraphosphate metabolic process
LOC_Os09g28280	gibberellin receptor GID1L2, putative, expressed	GO:0008152	metabolic process
LOC_Os09g31200	AN1-like zinc finger domain containing protein, expressed	GO:0006950	response to stress
LOC_Os09g31270	polygalacturonase, putative, expressed	GO:0005975	carbohydrate metabolic process
LOC_Os09g31270	polygalacturonase, putative, expressed	GO:0008152	metabolic process
LOC_Os09g31498	dihydroflavonol-4-reductase, putative, expressed	GO:0006694	steroid biosynthetic process
LOC_Os09g31498	dihydroflavonol-4-reductase, putative, expressed	GO:0008152	metabolic process
LOC_Os09g31498	dihydroflavonol-4-reductase, putative, expressed	GO:0044237	cellular metabolic process
LOC_Os09g33860	protein kinase, putative, expressed	GO:0006468	protein amino acid phosphorylation
LOC_Os09g34230	UDP-glucoronosyl/UDP-glucosyl transferase, putative, expressed	GO:0008152	metabolic process
LOC_Os09g35910	homeobox associated leucine zipper, putative, expressed	GO:0045449	regulation of transcription
LOC_Os09g35910	homeobox associated leucine zipper, putative, expressed	GO:0006355	regulation of transcription, DNA-dependent
LOC_Os09g35910	homeobox associated leucine zipper, putative, expressed	GO:0006350	transcription
LOC_Os09g37100	phospholipase D, putative, expressed	GO:0008152	metabolic process
LOC_Os09g37100	phospholipase D, putative, expressed	GO:0046470	phosphatidylcholine metabolic process
LOC_Os09g38970	zinc finger family protein, putative, expressed	GO:0044267	cellular protein metabolic process
LOC_Os10g01470	homeobox associated leucine zipper, putative, expressed	GO:0006350	transcription
LOC_Os10g01470	homeobox associated leucine zipper, putative, expressed	GO:0006355	regulation of transcription, DNA-dependent
LOC_Os10g01470	homeobox associated leucine zipper, putative, expressed	GO:0045449	regulation of transcription
LOC_Os10g09990	cytokinin-O-glucosyltransferase 3, putative, expressed	GO:0008152	metabolic process
LOC_Os10g20240	syntaxin 6, N-terminal domain containing protein, expressed	GO:0048193	Golgi vesicle transport
LOC_Os10g20240	syntaxin 6, N-terminal domain containing protein, expressed	GO:0016192	vesicle-mediated transport
LOC_Os10g31810	expressed protein	GO:0009239	enterobactin biosynthetic process
LOC_Os10g31810	expressed protein	GO:0042309	homoiothermy
LOC_Os10g31810	expressed protein	GO:0050826	response to freezing
LOC_Os10g31810	expressed protein	GO:0055114	oxidation reduction
LOC_Os10g37660	trehalase precursor, putative, expressed	GO:0005991	trehalose metabolic process
LOC_Os10g38080	OsSub61 - Putative Subtilisin homologue, expressed	GO:0006508	proteolysis
LOC_Os10g38080	OsSub61 - Putative Subtilisin homologue, expressed	GO:0043086	negative regulation of catalytic activity
LOC_Os10g39150	expressed protein	GO:0050826	response to freezing
LOC_Os10g39150	expressed protein	GO:0042309	homoiothermy
LOC_Os10g39150	expressed protein	GO:0006508	proteolysis
LOC_Os10g39640	expansin precursor, putative, expressed	GO:0019953	sexual reproduction
LOC_Os10g39670	protein kinase family protein, putative, expressed	GO:0006468	protein amino acid phosphorylation
LOC_Os10g42190	leucine rich repeat containing protein, expressed	GO:0042309	homoiothermy
LOC_Os10g42190	leucine rich repeat containing protein, expressed	GO:0050826	response to freezing
LOC_Os10g42620	dihydroflavonol-4-reductase, putative, expressed	GO:0008152	metabolic process
LOC_Os10g42620	dihydroflavonol-4-reductase, putative, expressed	GO:0044237	cellular metabolic process
LOC_Os11g01010	autophagy-related protein 8D, putative, expressed	GO:0019941	modification-dependent protein catabolic process
LOC_Os11g01010	autophagy-related protein 8D, putative, expressed	GO:0015031	protein transport
LOC_Os11g01010	autophagy-related protein 8D, putative, expressed	GO:0006914	autophagy
LOC_Os11g01010	autophagy-related protein 8D, putative, expressed	GO:0006810	transport
LOC_Os11g01010	autophagy-related protein 8D, putative, expressed	GO:0000045	autophagic vacuole assembly
LOC_Os11g03900	glucosamine--fructose-6-phosphate aminotransferase 1, putative, expressed	GO:0005975	carbohydrate metabolic process
LOC_Os11g03900	glucosamine--fructose-6-phosphate aminotransferase 1, putative, expressed	GO:0008152	metabolic process
LOC_Os11g03900	glucosamine--fructose-6-phosphate aminotransferase 1, putative, expressed	GO:0016051	carbohydrate biosynthetic process
LOC_Os11g08210	no apical meristem protein, putative, expressed	GO:0045449	regulation of transcription
LOC_Os11g08210	no apical meristem protein, putative, expressed	GO:0006350	transcription
LOC_Os11g11020	DAG protein, chloroplast precursor, putative, expressed	GO:0042309	homoiothermy
LOC_Os11g11020	DAG protein, chloroplast precursor, putative, expressed	GO:0050826	response to freezing
LOC_Os11g11790	NBS-LRR type disease resistance protein, putative, expressed	GO:0006952	defense response
LOC_Os11g11790	NBS-LRR type disease resistance protein, putative, expressed	GO:0006915	apoptosis
LOC_Os11g26130	receptor protein kinase TMK1 precursor, putative, expressed	GO:0006468	protein amino acid phosphorylation
LOC_Os11g37880	stripe rust resistance protein Yr10, putative, expressed	GO:0006915	apoptosis
LOC_Os11g37880	stripe rust resistance protein Yr10, putative, expressed	GO:0006952	defense response
LOC_Os11g37900	3-ketoacyl-CoA synthase, putative, expressed	GO:0006633	fatty acid biosynthetic process
LOC_Os11g37900	3-ketoacyl-CoA synthase, putative, expressed	GO:0008152	metabolic process
LOC_Os11g37960	WIP4 - Wound-induced protein precursor, expressed	GO:0050832	defense response to fungus
LOC_Os11g37960	WIP4 - Wound-induced protein precursor, expressed	GO:0042742	defense response to bacterium
LOC_Os11g37960	WIP4 - Wound-induced protein precursor, expressed	GO:0016998	cell wall macromolecule catabolic process
LOC_Os11g37960	WIP4 - Wound-induced protein precursor, expressed	GO:0006032	chitin catabolic process
LOC_Os11g37970	WIP5 - Wound-induced protein precursor, expressed	GO:0050832	defense response to fungus
LOC_Os11g37970	WIP5 - Wound-induced protein precursor, expressed	GO:0050826	response to freezing
LOC_Os11g37970	WIP5 - Wound-induced protein precursor, expressed	GO:0042742	defense response to bacterium
LOC_Os11g37970	WIP5 - Wound-induced protein precursor, expressed	GO:0042309	homoiothermy
LOC_Os11g37970	WIP5 - Wound-induced protein precursor, expressed	GO:0016998	cell wall macromolecule catabolic process
LOC_Os11g37970	WIP5 - Wound-induced protein precursor, expressed	GO:0006032	chitin catabolic process
LOC_Os11g43750	polygalacturonase, putative, expressed	GO:0005975	carbohydrate metabolic process
LOC_Os11g43750	polygalacturonase, putative, expressed	GO:0008152	metabolic process
LOC_Os12g03050	no apical meristem protein, putative, expressed	GO:0045449	regulation of transcription
LOC_Os12g03050	no apical meristem protein, putative, expressed	GO:0006350	transcription
LOC_Os12g04290	PP2A regulatory subunit TAP46, putative, expressed	GO:0009607	response to biotic stimulus
LOC_Os12g04290	PP2A regulatory subunit TAP46, putative, expressed	GO:0009966	regulation of signal transduction
LOC_Os12g05650	ACT domain containing protein, expressed	GO:0008152	metabolic process
LOC_Os12g06520	bZIP transcription factor domain containing protein, expressed	GO:0006355	regulation of transcription, DNA-dependent
LOC_Os12g07810	aldehyde dehydrogenase, putative, expressed	GO:0006081	cellular aldehyde metabolic process
LOC_Os12g07810	aldehyde dehydrogenase, putative, expressed	GO:0008152	metabolic process
LOC_Os12g07810	aldehyde dehydrogenase, putative, expressed	GO:0055114	oxidation reduction
LOC_Os12g32760	transporter family protein, putative, expressed	GO:0055085	transmembrane transport
LOC_Os12g32760	transporter family protein, putative, expressed	GO:0008643	carbohydrate transport
LOC_Os12g32760	transporter family protein, putative, expressed	GO:0006810	transport
LOC_Os12g37410	CPuORF5 - conserved peptide uORF-containing transcript, expressed	GO:0006355	regulation of transcription, DNA-dependent
LOC_Os12g39180	natural resistance-associated macrophage protein, putative, expressed	GO:0006810	transport
LOC_Os12g40330	expressed protein	GO:0007217	tachykinin receptor signaling pathway
LOC_Os12g41250	methylcrotonoyl-CoA carboxylase subunit alpha, mitochondrial precursor, putative, expressed	GO:0006807	nitrogen compound metabolic process
LOC_Os12g41250	methylcrotonoyl-CoA carboxylase subunit alpha, mitochondrial precursor, putative, expressed	GO:0008152	metabolic process
LOC_Os12g41860	START domain containing protein, expressed	GO:0006350	transcription
LOC_Os12g41860	START domain containing protein, expressed	GO:0006355	regulation of transcription, DNA-dependent
LOC_Os12g41860	START domain containing protein, expressed	GO:0045449	regulation of transcription

## Sheet: S2
Unique DEGs down-regulated in Leaf of Horkuch mother population and their associated Gos
Locus ID	RGAP Ver 6 Annotation	GO ID	GO Name
LOC_Os01g01060	40S ribosomal protein S5, putative, expressed	GO:0006412	translation
LOC_Os01g02560	Ser/Thr receptor-like kinase, putative, expressed	GO:0006468	protein amino acid phosphorylation
LOC_Os01g03980	expressed protein	GO:0042309	homoiothermy
LOC_Os01g03980	expressed protein	GO:0050826	response to freezing
LOC_Os01g05970	OsFBO1 - F-box and other domain containing protein, expressed	GO:0006334	nucleosome assembly
LOC_Os01g08160	MYB family transcription factor, putative, expressed	GO:0050826	response to freezing
LOC_Os01g08160	MYB family transcription factor, putative, expressed	GO:0045449	regulation of transcription
LOC_Os01g08160	MYB family transcription factor, putative, expressed	GO:0042309	homoiothermy
LOC_Os01g09030	2-aminoethanethiol dioxygenase, putative, expressed	GO:0055114	oxidation reduction
LOC_Os01g11054	phosphoenolpyruvate carboxylase, putative, expressed	GO:0006099	tricarboxylic acid cycle
LOC_Os01g11160	amino acid permease family protein, putative, expressed	GO:0017004	cytochrome complex assembly
LOC_Os01g11160	amino acid permease family protein, putative, expressed	GO:0015886	heme transport
LOC_Os01g11160	amino acid permease family protein, putative, expressed	GO:0006865	amino acid transport
LOC_Os01g11160	amino acid permease family protein, putative, expressed	GO:0006810	transport
LOC_Os01g12740	cytochrome P450, putative, expressed	GO:0055114	oxidation reduction
LOC_Os01g12830	erythronate-4-phosphate dehydrogenase domain containing protein, expressed	GO:0008152	metabolic process
LOC_Os01g27880	sucrose-phosphatase, putative, expressed	GO:0005986	sucrose biosynthetic process
LOC_Os01g27880	sucrose-phosphatase, putative, expressed	GO:0008152	metabolic process
LOC_Os01g29469	dual specificity protein phosphatase, putative, expressed	GO:0006470	protein amino acid dephosphorylation
LOC_Os01g29469	dual specificity protein phosphatase, putative, expressed	GO:0016311	dephosphorylation
LOC_Os01g31580	BZIP protein, putative, expressed	GO:0055114	oxidation reduction
LOC_Os01g39290	harpin-induced protein 1 domain containing protein, expressed	GO:0042309	homoiothermy
LOC_Os01g39290	harpin-induced protein 1 domain containing protein, expressed	GO:0050826	response to freezing
LOC_Os01g41710	chlorophyll A-B binding protein, putative, expressed	GO:0009765	photosynthesis, light harvesting
LOC_Os01g41710	chlorophyll A-B binding protein, putative, expressed	GO:0015979	photosynthesis
LOC_Os01g41710	chlorophyll A-B binding protein, putative, expressed	GO:0018298	protein-chromophore linkage
LOC_Os01g42730	GDSL-like lipase/acylhydrolase, putative, expressed	GO:0006629	lipid metabolic process
LOC_Os01g43410	CAMK_CAMK_like.9 - CAMK includes calcium/calmodulin depedent protein kinases, expressed	GO:0006468	protein amino acid phosphorylation
LOC_Os01g45274	carbonic anhydrase, chloroplast precursor, putative, expressed	GO:0006412	translation
LOC_Os01g45274	carbonic anhydrase, chloroplast precursor, putative, expressed	GO:0015976	carbon utilization
LOC_Os01g47730	ras-related protein, putative, expressed	GO:0015031	protein transport
LOC_Os01g47730	ras-related protein, putative, expressed	GO:0007264	small GTPase mediated signal transduction
LOC_Os01g47730	ras-related protein, putative, expressed	GO:0007165	signal transduction
LOC_Os01g47730	ras-related protein, putative, expressed	GO:0006913	nucleocytoplasmic transport
LOC_Os01g47730	ras-related protein, putative, expressed	GO:0006886	intracellular protein transport
LOC_Os01g47730	ras-related protein, putative, expressed	GO:0006355	regulation of transcription, DNA-dependent
LOC_Os01g48200	callose synthase, putative, expressed	GO:0006075	1,3-beta-glucan biosynthetic process
LOC_Os01g48444	OsIAA5 - Auxin-responsive Aux/IAA gene family member, expressed	GO:0006350	transcription
LOC_Os01g48444	OsIAA5 - Auxin-responsive Aux/IAA gene family member, expressed	GO:0009734	auxin mediated signaling pathway
LOC_Os01g48444	OsIAA5 - Auxin-responsive Aux/IAA gene family member, expressed	GO:0045449	regulation of transcription
LOC_Os01g49890	threonine synthase, chloroplast precursor, putative, expressed	GO:0009088	threonine biosynthetic process
LOC_Os01g49890	threonine synthase, chloroplast precursor, putative, expressed	GO:0008152	metabolic process
LOC_Os01g49890	threonine synthase, chloroplast precursor, putative, expressed	GO:0006520	cellular amino acid metabolic process
LOC_Os01g49900	peptidyl-tRNA hydrolase, mitochondrial precursor protein, putative, expressed	GO:0006412	translation
LOC_Os01g50070	multidrug resistance protein 1, putative	GO:0006810	transport
LOC_Os01g51570	glycosyl hydrolases family 17, putative, expressed	GO:0005975	carbohydrate metabolic process
LOC_Os01g51570	glycosyl hydrolases family 17, putative, expressed	GO:0008152	metabolic process
LOC_Os01g52230	phosphoethanolamine/phosphocholine phosphatase, putative, expressed	GO:0008152	metabolic process
LOC_Os01g53020	heat shock protein DnaJ, putative, expressed	GO:0006457	protein folding
LOC_Os01g55880	hemimethylated DNA binding domain containing protein	GO:0006289	nucleotide-excision repair
LOC_Os01g55880	hemimethylated DNA binding domain containing protein	GO:0042309	homoiothermy
LOC_Os01g55880	hemimethylated DNA binding domain containing protein	GO:0050826	response to freezing
LOC_Os01g57946	DNA-directed RNA polymerase subunit alpha, putative	GO:0006413	translational initiation
LOC_Os01g57946	DNA-directed RNA polymerase subunit alpha, putative	GO:0006412	translation
LOC_Os01g57946	DNA-directed RNA polymerase subunit alpha, putative	GO:0006351	transcription, DNA-dependent
LOC_Os01g57946	DNA-directed RNA polymerase subunit alpha, putative	GO:0006350	transcription
LOC_Os01g57966	photosystem I assembly protein ycf3, putative	GO:0015979	photosynthesis
LOC_Os01g58020	ribulose bisphosphate carboxylase large chain precursor, putative	GO:0015977	carbon fixation
LOC_Os01g58022	NADPH-dependent oxidoreductase, putative	GO:0055114	oxidation reduction
LOC_Os01g58049	photosystem I assembly protein ycf4, putative, expressed	GO:0015979	photosynthesis
LOC_Os01g58390	haloacid dehalogenase, putative, expressed	GO:0007160	cell-matrix adhesion
LOC_Os01g58680	apurinic endonuclease-redox protein, putative, expressed	GO:0006281	DNA repair
LOC_Os01g58760	bZIP transcription factor domain containing protein, expressed	GO:0006355	regulation of transcription, DNA-dependent
LOC_Os01g59090	thylakoid lumenal 20 kDa protein, putative, expressed	GO:0015979	photosynthesis
LOC_Os01g60770	expansin precursor, putative, expressed	GO:0007047	cellular cell wall organization
LOC_Os01g60770	expansin precursor, putative, expressed	GO:0009306	protein secretion
LOC_Os01g60770	expansin precursor, putative, expressed	GO:0009664	plant-type cell wall organization
LOC_Os01g60770	expansin precursor, putative, expressed	GO:0019953	sexual reproduction
LOC_Os01g60790	40S ribosomal protein S26, putative, expressed	GO:0006412	translation
LOC_Os01g61920	Core histone H2A/H2B/H3/H4 domain containing protein, putative, expressed	GO:0006334	nucleosome assembly
LOC_Os01g61920	Core histone H2A/H2B/H3/H4 domain containing protein, putative, expressed	GO:0006352	transcription initiation
LOC_Os01g62840	mannose-1-phosphate guanyltransferase, putative, expressed	GO:0009058	biosynthetic process
LOC_Os01g63870	nucleobase-ascorbate transporter, putative, expressed	GO:0006810	transport
LOC_Os01g65230	AGC_AGC_other_PDK1_Pk61C.1 - ACG kinases include homologs to PKA, PKG and PKC, expressed	GO:0006468	protein amino acid phosphorylation
LOC_Os01g65260	amidophosphoribosyltransferase, chloroplast precursor, putative, expressed	GO:0008152	metabolic process
LOC_Os01g65260	amidophosphoribosyltransferase, chloroplast precursor, putative, expressed	GO:0009113	purine base biosynthetic process
LOC_Os01g65260	amidophosphoribosyltransferase, chloroplast precursor, putative, expressed	GO:0009116	nucleoside metabolic process
LOC_Os01g67120	rhodanese-like domain containing protein, putative, expressed	GO:0001539	ciliary or flagellar motility
LOC_Os01g67360	methyltransferase, putative, expressed	GO:0006355	regulation of transcription, DNA-dependent
LOC_Os01g67360	methyltransferase, putative, expressed	GO:0007155	cell adhesion
LOC_Os01g67360	methyltransferase, putative, expressed	GO:0007186	G-protein coupled receptor protein signaling pathway
LOC_Os01g67360	methyltransferase, putative, expressed	GO:0008152	metabolic process
LOC_Os01g67590	oligopeptidase, putative, expressed	GO:0006508	proteolysis
LOC_Os01g68480	thioredoxin, putative, expressed	GO:0045454	cell redox homeostasis
LOC_Os01g69080	acyl-desaturase, chloroplast precursor, putative, expressed	GO:0006631	fatty acid metabolic process
LOC_Os01g69080	acyl-desaturase, chloroplast precursor, putative, expressed	GO:0055114	oxidation reduction
LOC_Os01g71720	amino acid permease family protein, putative, expressed	GO:0006810	transport
LOC_Os01g71720	amino acid permease family protein, putative, expressed	GO:0006865	amino acid transport
LOC_Os01g71970	GRAS family transcription factor containing protein, expressed	GO:0050826	response to freezing
LOC_Os01g71970	GRAS family transcription factor containing protein, expressed	GO:0045449	regulation of transcription
LOC_Os01g71970	GRAS family transcription factor containing protein, expressed	GO:0042309	homoiothermy
LOC_Os01g71970	GRAS family transcription factor containing protein, expressed	GO:0006350	transcription
LOC_Os01g72950	expressed protein	GO:0050826	response to freezing
LOC_Os01g72950	expressed protein	GO:0042309	homoiothermy
LOC_Os01g72950	expressed protein	GO:0016068	type I hypersensitivity
LOC_Os01g72950	expressed protein	GO:0006334	nucleosome assembly
LOC_Os01g73420	mitochondrial carrier protein, putative, expressed	GO:0006810	transport
LOC_Os01g73420	mitochondrial carrier protein, putative, expressed	GO:0042309	homoiothermy
LOC_Os01g73420	mitochondrial carrier protein, putative, expressed	GO:0050826	response to freezing
LOC_Os02g03720	expressed protein	GO:0006886	intracellular protein transport
LOC_Os02g03720	expressed protein	GO:0006505	GPI anchor metabolic process
LOC_Os02g04510	UOS1, putative, expressed	GO:0006808	regulation of nitrogen utilization
LOC_Os02g04510	UOS1, putative, expressed	GO:0008152	metabolic process
LOC_Os02g07220	peptidyl-prolyl cis-trans isomerase, FKBP-type, putative, expressed	GO:0050826	response to freezing
LOC_Os02g07220	peptidyl-prolyl cis-trans isomerase, FKBP-type, putative, expressed	GO:0042309	homoiothermy
LOC_Os02g07220	peptidyl-prolyl cis-trans isomerase, FKBP-type, putative, expressed	GO:0006457	protein folding
LOC_Os02g07220	peptidyl-prolyl cis-trans isomerase, FKBP-type, putative, expressed	GO:0006412	translation
LOC_Os02g07220	peptidyl-prolyl cis-trans isomerase, FKBP-type, putative, expressed	GO:0006355	regulation of transcription, DNA-dependent
LOC_Os02g09750	lycopene beta cyclase, chloroplast precursor, putative, expressed	GO:0016117	carotenoid biosynthetic process
LOC_Os02g09940	peroxiredoxin, putative, expressed	GO:0045454	cell redox homeostasis
LOC_Os02g09940	peroxiredoxin, putative, expressed	GO:0055114	oxidation reduction
LOC_Os02g10350	MLO domain containing protein, putative, expressed	GO:0008219	cell death
LOC_Os02g10940	tetratricopeptide repeat domain containing protein, expressed	GO:0042309	homoiothermy
LOC_Os02g10940	tetratricopeptide repeat domain containing protein, expressed	GO:0050826	response to freezing
LOC_Os02g13290	phosphoethanolamine/phosphocholine phosphatase, putative, expressed	GO:0008152	metabolic process
LOC_Os02g18380	60S ribosomal protein L27-3, putative, expressed	GO:0006412	translation
LOC_Os02g19770	eukaryotic translation initiation factor 1A, putative, expressed	GO:0006412	translation
LOC_Os02g19770	eukaryotic translation initiation factor 1A, putative, expressed	GO:0006413	translational initiation
LOC_Os02g24576	chloroplast 30S ribosomal protein S7, putative	GO:0006412	translation
LOC_Os02g24642	photosystem II reaction center protein K precursor, putative, expressed	GO:0015979	photosynthesis
LOC_Os02g31160	transcription factor, putative	GO:0006412	translation
LOC_Os02g31160	transcription factor, putative	GO:0007186	G-protein coupled receptor protein signaling pathway
LOC_Os02g33020	SOUL heme-binding protein, putative, expressed	GO:0006355	regulation of transcription, DNA-dependent
LOC_Os02g39160	hydroxymethylbutenyl 4-diphosphate synthase, putative, expressed	GO:0044237	cellular metabolic process
LOC_Os02g39160	hydroxymethylbutenyl 4-diphosphate synthase, putative, expressed	GO:0016114	terpenoid biosynthetic process
LOC_Os02g39160	hydroxymethylbutenyl 4-diphosphate synthase, putative, expressed	GO:0009401	phosphoenolpyruvate-dependent sugar phosphotransferase system
LOC_Os02g39160	hydroxymethylbutenyl 4-diphosphate synthase, putative, expressed	GO:0008299	isoprenoid biosynthetic process
LOC_Os02g42570	ferredoxin-thioredoxin reductase, variable chain, putative, expressed	GO:0015979	photosynthesis
LOC_Os02g42570	ferredoxin-thioredoxin reductase, variable chain, putative, expressed	GO:0042309	homoiothermy
LOC_Os02g42570	ferredoxin-thioredoxin reductase, variable chain, putative, expressed	GO:0050826	response to freezing
LOC_Os02g42620	protein kinase, putative, expressed	GO:0006468	protein amino acid phosphorylation
LOC_Os02g42810	oxidoreductase, short chain dehydrogenase/reductase family domain containing protein, expressed	GO:0008152	metabolic process
LOC_Os02g42810	oxidoreductase, short chain dehydrogenase/reductase family domain containing protein, expressed	GO:0009239	enterobactin biosynthetic process
LOC_Os02g42810	oxidoreductase, short chain dehydrogenase/reductase family domain containing protein, expressed	GO:0055114	oxidation reduction
LOC_Os02g44360	scarecrow transcription factor family protein, putative, expressed	GO:0045449	regulation of transcription
LOC_Os02g44360	scarecrow transcription factor family protein, putative, expressed	GO:0006350	transcription
LOC_Os02g44370	scarecrow, putative, expressed	GO:0006350	transcription
LOC_Os02g44370	scarecrow, putative, expressed	GO:0007186	G-protein coupled receptor protein signaling pathway
LOC_Os02g44370	scarecrow, putative, expressed	GO:0045449	regulation of transcription
LOC_Os02g44880	expressed protein	GO:0050826	response to freezing
LOC_Os02g44880	expressed protein	GO:0042309	homoiothermy
LOC_Os02g45170	helix-loop-helix DNA-binding protein, putative, expressed	GO:0045449	regulation of transcription
LOC_Os02g47020	phosphoribulokinase/Uridine kinase family protein, expressed	GO:0005975	carbohydrate metabolic process
LOC_Os02g47020	phosphoribulokinase/Uridine kinase family protein, expressed	GO:0008152	metabolic process
LOC_Os02g47190	MYB family transcription factor, putative, expressed	GO:0045449	regulation of transcription
LOC_Os02g47510	9-cis-epoxycarotenoid dioxygenase 1, chloroplast precursor, putative, expressed	GO:0001539	ciliary or flagellar motility
LOC_Os02g49160	OsIAA8 - Auxin-responsive Aux/IAA gene family member, expressed	GO:0006350	transcription
LOC_Os02g49160	OsIAA8 - Auxin-responsive Aux/IAA gene family member, expressed	GO:0006417	regulation of translation
LOC_Os02g49160	OsIAA8 - Auxin-responsive Aux/IAA gene family member, expressed	GO:0009733	response to auxin stimulus
LOC_Os02g49160	OsIAA8 - Auxin-responsive Aux/IAA gene family member, expressed	GO:0009734	auxin mediated signaling pathway
LOC_Os02g49160	OsIAA8 - Auxin-responsive Aux/IAA gene family member, expressed	GO:0045449	regulation of transcription
LOC_Os02g49570	OsProtIV1 - Putative Protease IV homologue; Domain 2 is a SPH, expressed	GO:0006465	signal peptide processing
LOC_Os02g49570	OsProtIV1 - Putative Protease IV homologue; Domain 2 is a SPH, expressed	GO:0006508	proteolysis
LOC_Os02g51060	CSLA6 - cellulose synthase-like family A; mannan synthase, expressed	GO:0006011	UDP-glucose metabolic process
LOC_Os02g51060	CSLA6 - cellulose synthase-like family A; mannan synthase, expressed	GO:0007047	cellular cell wall organization
LOC_Os02g51490	methyltransferase, putative, expressed	GO:0008152	metabolic process
LOC_Os02g52860	phosphate carrier protein, mitochondrial precursor, putative, expressed	GO:0006810	transport
LOC_Os02g55120	translation initiation factor IF-3, putative, expressed	GO:0006413	translational initiation
LOC_Os02g55630	COBW domain containing protein, putative, expressed	GO:0042309	homoiothermy
LOC_Os02g55630	COBW domain containing protein, putative, expressed	GO:0050826	response to freezing
LOC_Os02g57030	expressed protein	GO:0006355	regulation of transcription, DNA-dependent
LOC_Os03g01900	40S ribosomal protein S17, putative, expressed	GO:0006412	translation
LOC_Os03g02600	riboflavin biosynthesis protein ribD, putative, expressed	GO:0009231	riboflavin biosynthetic process
LOC_Os03g03790	AMP-binding domain containing protein, expressed	GO:0006810	transport
LOC_Os03g03790	AMP-binding domain containing protein, expressed	GO:0008152	metabolic process
LOC_Os03g03990	signal recognition particle 43 kDa protein, chloroplast precursor, putative, expressed	GO:0006333	chromatin assembly or disassembly
LOC_Os03g06720	expressed protein	GO:0008152	metabolic process
LOC_Os03g07360	expressed protein	GO:0045449	regulation of transcription
LOC_Os03g08730	uroporphyrinogen III synthase, putative, expressed	GO:0006779	porphyrin biosynthetic process
LOC_Os03g08730	uroporphyrinogen III synthase, putative, expressed	GO:0015995	chlorophyll biosynthetic process
LOC_Os03g08730	uroporphyrinogen III synthase, putative, expressed	GO:0033014	tetrapyrrole biosynthetic process
LOC_Os03g10500	adenylyl-sulfate kinase, putative, expressed	GO:0000103	sulfate assimilation
LOC_Os03g11614	OsMADS1 - MADS-box family gene with MIKCc type-box, expressed	GO:0045595	regulation of cell differentiation
LOC_Os03g11614	OsMADS1 - MADS-box family gene with MIKCc type-box, expressed	GO:0045449	regulation of transcription
LOC_Os03g11614	OsMADS1 - MADS-box family gene with MIKCc type-box, expressed	GO:0042127	regulation of cell proliferation
LOC_Os03g11614	OsMADS1 - MADS-box family gene with MIKCc type-box, expressed	GO:0030154	cell differentiation
LOC_Os03g11614	OsMADS1 - MADS-box family gene with MIKCc type-box, expressed	GO:0010093	specification of floral organ identity
LOC_Os03g11614	OsMADS1 - MADS-box family gene with MIKCc type-box, expressed	GO:0010076	maintenance of floral meristem identity
LOC_Os03g11614	OsMADS1 - MADS-box family gene with MIKCc type-box, expressed	GO:0009908	flower development
LOC_Os03g11614	OsMADS1 - MADS-box family gene with MIKCc type-box, expressed	GO:0007275	multicellular organismal development
LOC_Os03g11614	OsMADS1 - MADS-box family gene with MIKCc type-box, expressed	GO:0006355	regulation of transcription, DNA-dependent
LOC_Os03g11614	OsMADS1 - MADS-box family gene with MIKCc type-box, expressed	GO:0006350	transcription
LOC_Os03g11614	OsMADS1 - MADS-box family gene with MIKCc type-box, expressed	GO:0001708	cell fate specification
LOC_Os03g11960	copper/zinc superoxide dismutase, putative, expressed	GO:0006801	superoxide metabolic process
LOC_Os03g11960	copper/zinc superoxide dismutase, putative, expressed	GO:0055114	oxidation reduction
LOC_Os03g12990	phytosulfokines precursor, putative, expressed	GO:0008283	cell proliferation
LOC_Os03g15840	glycosyl transferase, group 1 domain containing protein, expressed	GO:0009058	biosynthetic process
LOC_Os03g16050	fructose-1,6-bisphosphatase, putative, expressed	GO:0005975	carbohydrate metabolic process
LOC_Os03g16050	fructose-1,6-bisphosphatase, putative, expressed	GO:0019253	reductive pentose-phosphate cycle
LOC_Os03g17070	ATP synthase B chain, chloroplast precursor, putative, expressed	GO:0015992	proton transport
LOC_Os03g17070	ATP synthase B chain, chloroplast precursor, putative, expressed	GO:0015986	ATP synthesis coupled proton transport
LOC_Os03g17070	ATP synthase B chain, chloroplast precursor, putative, expressed	GO:0006811	ion transport
LOC_Os03g17070	ATP synthase B chain, chloroplast precursor, putative, expressed	GO:0006810	transport
LOC_Os03g17590	cat eye syndrome critical region protein 5 precursor, putative, expressed	GO:0008152	metabolic process
LOC_Os03g18160	mitochondrial carrier protein, putative, expressed	GO:0006810	transport
LOC_Os03g18510	expressed protein	GO:0006412	translation
LOC_Os03g18570	40S ribosomal protein S7, putative, expressed	GO:0006412	translation
LOC_Os03g19240	AMP-binding enzyme, putative, expressed	GO:0008152	metabolic process
LOC_Os03g19240	AMP-binding enzyme, putative, expressed	GO:0006096	glycolysis
LOC_Os03g20900	Myb transcription factor, putative, expressed	GO:0006508	proteolysis
LOC_Os03g20900	Myb transcription factor, putative, expressed	GO:0045449	regulation of transcription
LOC_Os03g21900	uroporphyrinogen decarboxylase, putative, expressed	GO:0006779	porphyrin biosynthetic process
LOC_Os03g21900	uroporphyrinogen decarboxylase, putative, expressed	GO:0015995	chlorophyll biosynthetic process
LOC_Os03g22180	60S ribosomal protein L18-3, putative, expressed	GO:0006412	translation
LOC_Os03g22330	blue-light photoreceptor PHR2, putative, expressed	GO:0006281	DNA repair
LOC_Os03g22340	60S ribosomal protein L22-2, putative, expressed	GO:0006412	translation
LOC_Os03g23980	NAD dependent epimerase/dehydratase family protein, putative, expressed	GO:0044237	cellular metabolic process
LOC_Os03g23980	NAD dependent epimerase/dehydratase family protein, putative, expressed	GO:0008152	metabolic process
LOC_Os03g23980	NAD dependent epimerase/dehydratase family protein, putative, expressed	GO:0006808	regulation of nitrogen utilization
LOC_Os03g25450	h/ACA ribonucleoprotein complex subunit 4, putative, expressed	GO:0001522	pseudouridine synthesis
LOC_Os03g25450	h/ACA ribonucleoprotein complex subunit 4, putative, expressed	GO:0006396	RNA processing
LOC_Os03g25450	h/ACA ribonucleoprotein complex subunit 4, putative, expressed	GO:0009451	RNA modification
LOC_Os03g27040	heavy metal-associated domain containing protein, expressed	GO:0030001	metal ion transport
LOC_Os03g27040	heavy metal-associated domain containing protein, expressed	GO:0006754	ATP biosynthetic process
LOC_Os03g28140	1-phosphatidylinositol-4-phosphate 5-kinase/ zinc ion binding protein, putative, expressed	GO:0044267	cellular protein metabolic process
LOC_Os03g28140	1-phosphatidylinositol-4-phosphate 5-kinase/ zinc ion binding protein, putative, expressed	GO:0046488	phosphatidylinositol metabolic process
LOC_Os03g48471	ATP synthase subunit alpha, putative	GO:0015992	proton transport
LOC_Os03g48471	ATP synthase subunit alpha, putative	GO:0015986	ATP synthesis coupled proton transport
LOC_Os03g48471	ATP synthase subunit alpha, putative	GO:0006811	ion transport
LOC_Os03g48471	ATP synthase subunit alpha, putative	GO:0006810	transport
LOC_Os03g50860	histidine kinase, putative, expressed	GO:0018106	peptidyl-histidine phosphorylation
LOC_Os03g50860	histidine kinase, putative, expressed	GO:0016310	phosphorylation
LOC_Os03g50860	histidine kinase, putative, expressed	GO:0007165	signal transduction
LOC_Os03g50860	histidine kinase, putative, expressed	GO:0006355	regulation of transcription, DNA-dependent
LOC_Os03g50860	histidine kinase, putative, expressed	GO:0000160	two-component signal transduction system (phosphorelay)
LOC_Os03g51200	Core histone H2A/H2B/H3/H4 domain containing protein, putative, expressed	GO:0006334	nucleosome assembly
LOC_Os03g55760	MYB family transcription factor, putative, expressed	GO:0008152	metabolic process
LOC_Os03g55760	MYB family transcription factor, putative, expressed	GO:0045449	regulation of transcription
LOC_Os03g57240	ZOS3-19 - C2H2 zinc finger protein, expressed	GO:0051260	protein homooligomerization
LOC_Os03g57240	ZOS3-19 - C2H2 zinc finger protein, expressed	GO:0050826	response to freezing
LOC_Os03g57240	ZOS3-19 - C2H2 zinc finger protein, expressed	GO:0042309	homoiothermy
LOC_Os03g57240	ZOS3-19 - C2H2 zinc finger protein, expressed	GO:0016068	type I hypersensitivity
LOC_Os03g57270	ubiquitin carboxyl-terminal hydrolase, family 1, putative, expressed	GO:0006511	ubiquitin-dependent protein catabolic process
LOC_Os03g60850	peptide transporter PTR2, putative, expressed	GO:0006810	transport
LOC_Os03g60850	peptide transporter PTR2, putative, expressed	GO:0006857	oligopeptide transport
LOC_Os03g63370	CRAL/TRIO domain containing protein, expressed	GO:0006810	transport
LOC_Os03g63420	OsGrx_S14 - glutaredoxin subgroup II, expressed	GO:0006810	transport
LOC_Os03g63420	OsGrx_S14 - glutaredoxin subgroup II, expressed	GO:0022900	electron transport chain
LOC_Os03g63420	OsGrx_S14 - glutaredoxin subgroup II, expressed	GO:0045454	cell redox homeostasis
LOC_Os03g63970	gibberellin 20 oxidase 1, putative, expressed	GO:0055114	oxidation reduction
LOC_Os03g63970	gibberellin 20 oxidase 1, putative, expressed	GO:0009685	gibberellin metabolic process
LOC_Os04g16680	fructose-1,6-bisphosphatase, putative, expressed	GO:0005975	carbohydrate metabolic process
LOC_Os04g16728	chloroplast 30S ribosomal protein S15, putative	GO:0006412	translation
LOC_Os04g16736	photosystem I assembly protein ycf3, putative	GO:0015979	photosynthesis
LOC_Os04g16742	NADPH-dependent oxidoreductase, putative	GO:0042773	ATP synthesis coupled electron transport
LOC_Os04g16742	NADPH-dependent oxidoreductase, putative	GO:0055114	oxidation reduction
LOC_Os04g16745	chloroplast 30S ribosomal protein S14, putative	GO:0006412	translation
LOC_Os04g16748	ATP synthase B chain, putative	GO:0015992	proton transport
LOC_Os04g16748	ATP synthase B chain, putative	GO:0015986	ATP synthesis coupled proton transport
LOC_Os04g16748	ATP synthase B chain, putative	GO:0006811	ion transport
LOC_Os04g16748	ATP synthase B chain, putative	GO:0006810	transport
LOC_Os04g16748	ATP synthase B chain, putative	GO:0006754	ATP biosynthetic process
LOC_Os04g16798	chloroplast 30S ribosomal protein S7, putative, expressed	GO:0006412	translation
LOC_Os04g16854	NADPH-dependent oxidoreductase, putative	GO:0042773	ATP synthesis coupled electron transport
LOC_Os04g16854	NADPH-dependent oxidoreductase, putative	GO:0055114	oxidation reduction
LOC_Os04g16866	photosystem II reaction center protein K precursor, putative, expressed	GO:0015979	photosynthesis
LOC_Os04g16872	photosystem II D2 protein, putative	GO:0009772	photosynthetic electron transport in photosystem II
LOC_Os04g16872	photosystem II D2 protein, putative	GO:0019684	photosynthesis, light reaction
LOC_Os04g18090	histone H1, putative, expressed	GO:0006334	nucleosome assembly
LOC_Os04g22380	short chain dehydrogenase/reductase protein, putative, expressed	GO:0055114	oxidation reduction
LOC_Os04g22380	short chain dehydrogenase/reductase protein, putative, expressed	GO:0009239	enterobactin biosynthetic process
LOC_Os04g22380	short chain dehydrogenase/reductase protein, putative, expressed	GO:0008152	metabolic process
LOC_Os04g22380	short chain dehydrogenase/reductase protein, putative, expressed	GO:0006810	transport
LOC_Os04g24140	ribose-5-phosphate isomerase A, putative, expressed	GO:0009052	pentose-phosphate shunt, non-oxidative branch
LOC_Os04g36054	auxin response factor 9, putative, expressed	GO:0006350	transcription
LOC_Os04g36054	auxin response factor 9, putative, expressed	GO:0006355	regulation of transcription, DNA-dependent
LOC_Os04g36054	auxin response factor 9, putative, expressed	GO:0009725	response to hormone stimulus
LOC_Os04g36054	auxin response factor 9, putative, expressed	GO:0009734	auxin mediated signaling pathway
LOC_Os04g36054	auxin response factor 9, putative, expressed	GO:0045449	regulation of transcription
LOC_Os04g36840	PPR repeat domain containing protein, putative, expressed	GO:0006885	regulation of pH
LOC_Os04g36840	PPR repeat domain containing protein, putative, expressed	GO:0006814	sodium ion transport
LOC_Os04g40874	glucose-6-phosphate 1-dehydrogenase, cytoplasmic isoform, putative, expressed	GO:0006006	glucose metabolic process
LOC_Os04g40874	glucose-6-phosphate 1-dehydrogenase, cytoplasmic isoform, putative, expressed	GO:0008152	metabolic process
LOC_Os04g40874	glucose-6-phosphate 1-dehydrogenase, cytoplasmic isoform, putative, expressed	GO:0055114	oxidation reduction
LOC_Os04g41160	protein kinase, putative, expressed	GO:0050826	response to freezing
LOC_Os04g41160	protein kinase, putative, expressed	GO:0042309	homoiothermy
LOC_Os04g41160	protein kinase, putative, expressed	GO:0006468	protein amino acid phosphorylation
LOC_Os04g41340	4-nitrophenylphosphatase, putative, expressed	GO:0008152	metabolic process
LOC_Os04g42010	RNA binding protein, putative, expressed	GO:0006396	RNA processing
LOC_Os04g43400	Os4bglu17 - GH1 gene fragment, expressed	GO:0005975	carbohydrate metabolic process
LOC_Os04g43420	PTAC5, putative, expressed	GO:0008152	metabolic process
LOC_Os04g43420	PTAC5, putative, expressed	GO:0006457	protein folding
LOC_Os04g45370	OsSAUR19 - Auxin-responsive SAUR gene family member, expressed	GO:0006821	chloride transport
LOC_Os04g45490	elongation factor, putative, expressed	GO:0006414	translational elongation
LOC_Os04g46320	inactive receptor kinase At2g26730 precursor, putative, expressed	GO:0006468	protein amino acid phosphorylation
LOC_Os04g47770	cis-zeatin O-glucosyltransferase, putative, expressed	GO:0008152	metabolic process
LOC_Os04g48770	ubiquitin fusion degradation protein, putative, expressed	GO:0006511	ubiquitin-dependent protein catabolic process
LOC_Os04g51330	maltose excess protein 1-like, chloroplast precursor, putative, expressed	GO:0000023	maltose metabolic process
LOC_Os04g51330	maltose excess protein 1-like, chloroplast precursor, putative, expressed	GO:0006810	transport
LOC_Os04g51570	tyrosine phosphatase, putative, expressed	GO:0050826	response to freezing
LOC_Os04g51570	tyrosine phosphatase, putative, expressed	GO:0042309	homoiothermy
LOC_Os04g51570	tyrosine phosphatase, putative, expressed	GO:0006470	protein amino acid dephosphorylation
LOC_Os04g51570	tyrosine phosphatase, putative, expressed	GO:0006412	translation
LOC_Os04g53220	signal recognition particle 14 kDa protein, putative, expressed	GO:0006614	SRP-dependent cotranslational protein targeting to membrane
LOC_Os04g53220	signal recognition particle 14 kDa protein, putative, expressed	GO:0045900	negative regulation of translational elongation
LOC_Os04g53230	aminomethyltransferase, putative, expressed	GO:0006546	glycine catabolic process
LOC_Os04g53810	leucoanthocyanidin reductase, putative, expressed	GO:0044237	cellular metabolic process
LOC_Os04g53810	leucoanthocyanidin reductase, putative, expressed	GO:0008152	metabolic process
LOC_Os04g56400	glutamine synthetase, catalytic domain containing protein, expressed	GO:0006542	glutamine biosynthetic process
LOC_Os04g56400	glutamine synthetase, catalytic domain containing protein, expressed	GO:0006807	nitrogen compound metabolic process
LOC_Os04g56710	GTP cyclohydrolase I 1, putative, expressed	GO:0046654	tetrahydrofolate biosynthetic process
LOC_Os04g57930	thioredoxin, putative, expressed	GO:0045454	cell redox homeostasis
LOC_Os04g57930	thioredoxin, putative, expressed	GO:0006662	glycerol ether metabolic process
LOC_Os04g59200	peroxidase precursor, putative, expressed	GO:0006979	response to oxidative stress
LOC_Os04g59200	peroxidase precursor, putative, expressed	GO:0055114	oxidation reduction
LOC_Os05g01950	expressed protein	GO:0006457	protein folding
LOC_Os05g04610	ABC transporter, ATP-binding protein, putative, expressed	GO:0006810	transport
LOC_Os05g04610	ABC transporter, ATP-binding protein, putative, expressed	GO:0015833	peptide transport
LOC_Os05g05820	pro-resilin precursor, putative, expressed	GO:0006457	protein folding
LOC_Os05g05820	pro-resilin precursor, putative, expressed	GO:0015694	mercury ion transport
LOC_Os05g05820	pro-resilin precursor, putative, expressed	GO:0030001	metal ion transport
LOC_Os05g07860	uvrB/uvrC motif family protein, expressed	GO:0006289	nucleotide-excision repair
LOC_Os05g07870	triose phosphate/phosphate translocator, non-green plastid,chloroplast precursor, putative, expressed	GO:0006810	transport
LOC_Os05g11710	ribosomal protein L5, putative, expressed	GO:0006412	translation
LOC_Os05g19370	60S ribosomal protein L15, putative, expressed	GO:0006412	translation
LOC_Os05g22718	chloroplast 30S ribosomal protein S8, putative	GO:0006412	translation
LOC_Os05g31000	nascent polypeptide-associated complex subunit alpha, putative, expressed	GO:0001503	ossification
LOC_Os05g31000	nascent polypeptide-associated complex subunit alpha, putative, expressed	GO:0007155	cell adhesion
LOC_Os05g32420	expressed protein	GO:0042309	homoiothermy
LOC_Os05g32420	expressed protein	GO:0050826	response to freezing
LOC_Os05g33810	OsSPL9 - SBP-box gene family member, expressed	GO:0045449	regulation of transcription
LOC_Os05g33810	OsSPL9 - SBP-box gene family member, expressed	GO:0006350	transcription
LOC_Os05g35320	ATP synthase like protein, putative	GO:0046034	ATP metabolic process
LOC_Os05g35320	ATP synthase like protein, putative	GO:0015992	proton transport
LOC_Os05g35320	ATP synthase like protein, putative	GO:0015986	ATP synthesis coupled proton transport
LOC_Os05g35320	ATP synthase like protein, putative	GO:0006811	ion transport
LOC_Os05g35320	ATP synthase like protein, putative	GO:0006810	transport
LOC_Os05g35320	ATP synthase like protein, putative	GO:0006754	ATP biosynthetic process
LOC_Os05g48220	60S ribosomal protein L35a-3, putative, expressed	GO:0006412	translation
LOC_Os05g48320	60S ribosomal protein L37a, putative, expressed	GO:0006412	translation
LOC_Os05g50550	polyprenyl synthetase, putative, expressed	GO:0015979	photosynthesis
LOC_Os05g50550	polyprenyl synthetase, putative, expressed	GO:0008299	isoprenoid biosynthetic process
LOC_Os06g01210	plastocyanin, chloroplast precursor, putative, expressed	GO:0006810	transport
LOC_Os06g01210	plastocyanin, chloroplast precursor, putative, expressed	GO:0022900	electron transport chain
LOC_Os06g01850	ferredoxin--NADP reductase, chloroplast precursor, putative, expressed	GO:0055114	oxidation reduction
LOC_Os06g01850	ferredoxin--NADP reductase, chloroplast precursor, putative, expressed	GO:0022900	electron transport chain
LOC_Os06g01850	ferredoxin--NADP reductase, chloroplast precursor, putative, expressed	GO:0015979	photosynthesis
LOC_Os06g01850	ferredoxin--NADP reductase, chloroplast precursor, putative, expressed	GO:0006810	transport
LOC_Os06g01934	homeobox domain containing protein, expressed	GO:0006355	regulation of transcription, DNA-dependent
LOC_Os06g01934	homeobox domain containing protein, expressed	GO:0045449	regulation of transcription
LOC_Os06g01972	auxin-induced protein 5NG4, putative, expressed	GO:0046677	response to antibiotic
LOC_Os06g01972	auxin-induced protein 5NG4, putative, expressed	GO:0015904	tetracycline transport
LOC_Os06g02028	eyes absent homolog 4, putative, expressed	GO:0007275	multicellular organismal development
LOC_Os06g04270	transketolase, chloroplast precursor, putative, expressed	GO:0008152	metabolic process
LOC_Os06g05050	OsWAK61 - OsWAK receptor-like protein kinase, expressed	GO:0006468	protein amino acid phosphorylation
LOC_Os06g05860	6-phosphofructokinase, putative, expressed	GO:0006096	glycolysis
LOC_Os06g08670	glutathione peroxidase, putative, expressed	GO:0055114	oxidation reduction
LOC_Os06g08670	glutathione peroxidase, putative, expressed	GO:0050826	response to freezing
LOC_Os06g08670	glutathione peroxidase, putative, expressed	GO:0042309	homoiothermy
LOC_Os06g08670	glutathione peroxidase, putative, expressed	GO:0006979	response to oxidative stress
LOC_Os06g12120	BRASSINOSTEROID INSENSITIVE 1-associated receptor kinase 1 precursor, putative, expressed	GO:0006468	protein amino acid phosphorylation
LOC_Os06g12310	aquaporin protein, putative, expressed	GO:0006810	transport
LOC_Os06g12600	kinase, pfkB family, putative, expressed	GO:0006014	D-ribose metabolic process
LOC_Os06g12600	kinase, pfkB family, putative, expressed	GO:0006166	purine ribonucleoside salvage
LOC_Os06g13660	alanyl-tRNA synthetase, putative, expressed	GO:0006412	translation
LOC_Os06g13660	alanyl-tRNA synthetase, putative, expressed	GO:0006419	alanyl-tRNA aminoacylation
LOC_Os06g13660	alanyl-tRNA synthetase, putative, expressed	GO:0043039	tRNA aminoacylation
LOC_Os06g14620	ribonucleoside-diphosphate reductase small chain, putative, expressed	GO:0009186	deoxyribonucleoside diphosphate metabolic process
LOC_Os06g19070	cytochrome P450, putative, expressed	GO:0055114	oxidation reduction
LOC_Os06g21480	60S ribosomal protein L31, putative, expressed	GO:0006412	translation
LOC_Os06g24070	myb-like DNA-binding domain containing protein, expressed	GO:0045449	regulation of transcription
LOC_Os06g36840	cysteine synthase, putative, expressed	GO:0008152	metabolic process
LOC_Os06g36840	cysteine synthase, putative, expressed	GO:0006535	cysteine biosynthetic process from serine
LOC_Os06g39260	solute carrier family 35 member B1, putative, expressed	GO:0006810	transport
LOC_Os06g39260	solute carrier family 35 member B1, putative, expressed	GO:0008643	carbohydrate transport
LOC_Os06g39640	PINHEAD, putative, expressed	GO:0007275	multicellular organismal development
LOC_Os06g39640	PINHEAD, putative, expressed	GO:0019827	stem cell maintenance
LOC_Os06g39640	PINHEAD, putative, expressed	GO:0031047	gene silencing by RNA
LOC_Os06g39640	PINHEAD, putative, expressed	GO:0048366	leaf development
LOC_Os06g39700	DNA-directed RNA polymerase subunit alpha, putative	GO:0006413	translational initiation
LOC_Os06g39700	DNA-directed RNA polymerase subunit alpha, putative	GO:0006412	translation
LOC_Os06g39700	DNA-directed RNA polymerase subunit alpha, putative	GO:0006351	transcription, DNA-dependent
LOC_Os06g39700	DNA-directed RNA polymerase subunit alpha, putative	GO:0006350	transcription
LOC_Os06g39708	photosystem II P680 chlorophyll A apoprotein, putative	GO:0022900	electron transport chain
LOC_Os06g39708	photosystem II P680 chlorophyll A apoprotein, putative	GO:0019684	photosynthesis, light reaction
LOC_Os06g39708	photosystem II P680 chlorophyll A apoprotein, putative	GO:0018298	protein-chromophore linkage
LOC_Os06g39708	photosystem II P680 chlorophyll A apoprotein, putative	GO:0015979	photosynthesis
LOC_Os06g39708	photosystem II P680 chlorophyll A apoprotein, putative	GO:0009767	photosynthetic electron transport chain
LOC_Os06g39708	photosystem II P680 chlorophyll A apoprotein, putative	GO:0006810	transport
LOC_Os06g39740	ATP synthase subunit beta, putative	GO:0015986	ATP synthesis coupled proton transport
LOC_Os06g39740	ATP synthase subunit beta, putative	GO:0015992	proton transport
LOC_Os06g39740	ATP synthase subunit beta, putative	GO:0046034	ATP metabolic process
LOC_Os06g39756	ATP synthase epsilon chain, putative	GO:0015986	ATP synthesis coupled proton transport
LOC_Os06g40180	phospholipase D, putative, expressed	GO:0008152	metabolic process
LOC_Os06g40180	phospholipase D, putative, expressed	GO:0046470	phosphatidylcholine metabolic process
LOC_Os06g43900	ribosomal protein L35, putative, expressed	GO:0006412	translation
LOC_Os06g45370	fructose-1,6-bisphosphatase, putative, expressed	GO:0005975	carbohydrate metabolic process
LOC_Os06g46670	glutamate receptor, putative, expressed	GO:0007186	G-protein coupled receptor protein signaling pathway
LOC_Os06g46670	glutamate receptor, putative, expressed	GO:0006811	ion transport
LOC_Os06g46670	glutamate receptor, putative, expressed	GO:0006810	transport
LOC_Os06g49160	thylakoid lumenal 16.5 kDa protein, chloroplast precursor, putative, expressed	GO:0042309	homoiothermy
LOC_Os06g49160	thylakoid lumenal 16.5 kDa protein, chloroplast precursor, putative, expressed	GO:0050826	response to freezing
LOC_Os06g49870	tRNA-dihydrouridine synthase, putative, expressed	GO:0055114	oxidation reduction
LOC_Os06g49870	tRNA-dihydrouridine synthase, putative, expressed	GO:0008152	metabolic process
LOC_Os06g49870	tRNA-dihydrouridine synthase, putative, expressed	GO:0008033	tRNA processing
LOC_Os06g50130	expressed protein	GO:0006265	DNA topological change
LOC_Os07g01030	glycosyl transferase, group 1 domain containing protein, expressed	GO:0009058	biosynthetic process
LOC_Os07g08030	ribose-5-phosphate isomerase A, putative, expressed	GO:0009052	pentose-phosphate shunt, non-oxidative branch
LOC_Os07g08030	ribose-5-phosphate isomerase A, putative, expressed	GO:0042309	homoiothermy
LOC_Os07g08030	ribose-5-phosphate isomerase A, putative, expressed	GO:0050826	response to freezing
LOC_Os07g09040	peptidyl-prolyl cis-trans isomerase, FKBP-type, putative, expressed	GO:0006457	protein folding
LOC_Os07g09190	transketolase, putative, expressed	GO:0008152	metabolic process
LOC_Os07g09190	transketolase, putative, expressed	GO:0016114	terpenoid biosynthetic process
LOC_Os07g10660	ribosomal protein, putative, expressed	GO:0006412	translation
LOC_Os07g11110	NAD dependent epimerase/dehydratase family protein, putative, expressed	GO:0008152	metabolic process
LOC_Os07g11110	NAD dependent epimerase/dehydratase family protein, putative, expressed	GO:0044237	cellular metabolic process
LOC_Os07g12250	ribosomal protein L24, putative, expressed	GO:0006412	translation
LOC_Os07g17970	AMP-binding domain containing protein, expressed	GO:0008152	metabolic process
LOC_Os07g25002	chloroplast 30S ribosomal protein S7, putative, expressed	GO:0006412	translation
LOC_Os07g30790	ubiquinol-cytochrome C chaperone family protein, putative, expressed	GO:0042309	homoiothermy
LOC_Os07g30790	ubiquinol-cytochrome C chaperone family protein, putative, expressed	GO:0050826	response to freezing
LOC_Os07g30960	monooxygenase, putative, expressed	GO:0008152	metabolic process
LOC_Os07g32060	UDP-glucoronosyl/UDP-glucosyl transferase, putative, expressed	GO:0008152	metabolic process
LOC_Os07g32560	ATP-dependent protease, putative, expressed	GO:0006508	proteolysis
LOC_Os07g32570	OsAPRL1 adenosine 5'-phosphosulfate reductase-like OsAPRL1, expressed	GO:0008152	metabolic process
LOC_Os07g32570	OsAPRL1 adenosine 5'-phosphosulfate reductase-like OsAPRL1, expressed	GO:0055114	oxidation reduction
LOC_Os07g32570	OsAPRL1 adenosine 5'-phosphosulfate reductase-like OsAPRL1, expressed	GO:0050826	response to freezing
LOC_Os07g32570	OsAPRL1 adenosine 5'-phosphosulfate reductase-like OsAPRL1, expressed	GO:0045454	cell redox homeostasis
LOC_Os07g32570	OsAPRL1 adenosine 5'-phosphosulfate reductase-like OsAPRL1, expressed	GO:0042309	homoiothermy
LOC_Os07g32570	OsAPRL1 adenosine 5'-phosphosulfate reductase-like OsAPRL1, expressed	GO:0019419	sulfate reduction
LOC_Os07g36500	Core histone H2A/H2B/H3/H4 domain containing protein, putative, expressed	GO:0006334	nucleosome assembly
LOC_Os07g36500	Core histone H2A/H2B/H3/H4 domain containing protein, putative, expressed	GO:0006352	transcription initiation
LOC_Os07g37220	inositol-1-monophosphatase, putative, expressed	GO:0042309	homoiothermy
LOC_Os07g37220	inositol-1-monophosphatase, putative, expressed	GO:0050826	response to freezing
LOC_Os07g37550	chlorophyll A-B binding protein, putative, expressed	GO:0009765	photosynthesis, light harvesting
LOC_Os07g39470	gibberellin response modulator protein, putative, expressed	GO:0006350	transcription
LOC_Os07g39470	gibberellin response modulator protein, putative, expressed	GO:0045449	regulation of transcription
LOC_Os07g40450	expressed protein	GO:0007155	cell adhesion
LOC_Os07g40700	RNA methyltransferase, TrmH family protein, putative, expressed	GO:0006396	RNA processing
LOC_Os07g42170	60S ribosomal protein, putative, expressed	GO:0006412	translation
LOC_Os07g44820	expressed protein	GO:0006350	transcription
LOC_Os07g46750	elongation factor protein, putative, expressed	GO:0006412	translation
LOC_Os07g46750	elongation factor protein, putative, expressed	GO:0006414	translational elongation
LOC_Os07g47420	60S ribosome subunit biogenesis protein NIP7, putative, expressed	GO:0042255	ribosome assembly
LOC_Os07g47640	ultraviolet-B-repressible protein, putative, expressed	GO:0050826	response to freezing
LOC_Os07g47640	ultraviolet-B-repressible protein, putative, expressed	GO:0042309	homoiothermy
LOC_Os07g47640	ultraviolet-B-repressible protein, putative, expressed	GO:0015979	photosynthesis
LOC_Os07g47700	NAD dependent epimerase/dehydratase family domain containing protein, expressed	GO:0005975	carbohydrate metabolic process
LOC_Os07g47700	NAD dependent epimerase/dehydratase family domain containing protein, expressed	GO:0006694	steroid biosynthetic process
LOC_Os07g47700	NAD dependent epimerase/dehydratase family domain containing protein, expressed	GO:0008152	metabolic process
LOC_Os07g47700	NAD dependent epimerase/dehydratase family domain containing protein, expressed	GO:0009058	biosynthetic process
LOC_Os07g47700	NAD dependent epimerase/dehydratase family domain containing protein, expressed	GO:0044237	cellular metabolic process
LOC_Os07g47700	NAD dependent epimerase/dehydratase family domain containing protein, expressed	GO:0045226	extracellular polysaccharide biosynthetic process
LOC_Os07g49240	MRH1, putative, expressed	GO:0006468	protein amino acid phosphorylation
LOC_Os08g02110	peroxidase precursor, putative, expressed	GO:0055114	oxidation reduction
LOC_Os08g02110	peroxidase precursor, putative, expressed	GO:0006979	response to oxidative stress
LOC_Os08g02110	peroxidase precursor, putative, expressed	GO:0006508	proteolysis
LOC_Os08g02410	40S ribosomal protein S13, putative, expressed	GO:0006412	translation
LOC_Os08g02540	adenylate kinase, putative, expressed	GO:0006139	nucleobase, nucleoside, nucleotide and nucleic acid metabolic process
LOC_Os08g02630	photosystem II core complex proteins psbY, chloroplast precursor, putative, expressed	GO:0042309	homoiothermy
LOC_Os08g02630	photosystem II core complex proteins psbY, chloroplast precursor, putative, expressed	GO:0050826	response to freezing
LOC_Os08g03630	acyl-activating enzyme 14, putative, expressed	GO:0008152	metabolic process
LOC_Os08g06040	60S ribosomal protein L34, putative, expressed	GO:0006412	translation
LOC_Os08g06630	RNA polymerase sigma factor, putative, expressed	GO:0009416	response to light stimulus
LOC_Os08g06630	RNA polymerase sigma factor, putative, expressed	GO:0006355	regulation of transcription, DNA-dependent
LOC_Os08g06630	RNA polymerase sigma factor, putative, expressed	GO:0006352	transcription initiation
LOC_Os08g15268	chloroplast 50S ribosomal protein L22, putative	GO:0006412	translation
LOC_Os08g15296	photosystem II reaction center protein H, putative, expressed	GO:0015979	photosynthesis
LOC_Os08g15296	photosystem II reaction center protein H, putative, expressed	GO:0050821	protein stabilization
LOC_Os08g15322	cytochrome b559 subunit alpha, putative, expressed	GO:0055114	oxidation reduction
LOC_Os08g15322	cytochrome b559 subunit alpha, putative, expressed	GO:0022900	electron transport chain
LOC_Os08g15322	cytochrome b559 subunit alpha, putative, expressed	GO:0019684	photosynthesis, light reaction
LOC_Os08g15322	cytochrome b559 subunit alpha, putative, expressed	GO:0015979	photosynthesis
LOC_Os08g15322	cytochrome b559 subunit alpha, putative, expressed	GO:0009767	photosynthetic electron transport chain
LOC_Os08g15322	cytochrome b559 subunit alpha, putative, expressed	GO:0006810	transport
LOC_Os08g19140	adenylate kinase family protein, putative, expressed	GO:0050826	response to freezing
LOC_Os08g19140	adenylate kinase family protein, putative, expressed	GO:0042309	homoiothermy
LOC_Os08g19140	adenylate kinase family protein, putative, expressed	GO:0006139	nucleobase, nucleoside, nucleotide and nucleic acid metabolic process
LOC_Os08g23710	ribosomal protein L7Ae, putative, expressed	GO:0006412	translation
LOC_Os08g23710	ribosomal protein L7Ae, putative, expressed	GO:0042254	ribosome biogenesis
LOC_Os08g25900	PsbP, putative, expressed	GO:0050826	response to freezing
LOC_Os08g25900	PsbP, putative, expressed	GO:0042309	homoiothermy
LOC_Os08g25900	PsbP, putative, expressed	GO:0015979	photosynthesis
LOC_Os08g33920	60S ribosomal protein L34, putative, expressed	GO:0006412	translation
LOC_Os08g34720	D-3-phosphoglycerate dehydrogenase, chloroplast precursor, putative, expressed	GO:0055114	oxidation reduction
LOC_Os08g34720	D-3-phosphoglycerate dehydrogenase, chloroplast precursor, putative, expressed	GO:0050826	response to freezing
LOC_Os08g34720	D-3-phosphoglycerate dehydrogenase, chloroplast precursor, putative, expressed	GO:0042309	homoiothermy
LOC_Os08g34720	D-3-phosphoglycerate dehydrogenase, chloroplast precursor, putative, expressed	GO:0008152	metabolic process
LOC_Os08g34720	D-3-phosphoglycerate dehydrogenase, chloroplast precursor, putative, expressed	GO:0006813	potassium ion transport
LOC_Os08g34720	D-3-phosphoglycerate dehydrogenase, chloroplast precursor, putative, expressed	GO:0006564	L-serine biosynthetic process
LOC_Os08g36480	nitrate reductase, putative, expressed	GO:0042128	nitrate assimilation
LOC_Os08g36480	nitrate reductase, putative, expressed	GO:0055114	oxidation reduction
LOC_Os08g36590	antifreeze glycoprotein, putative, expressed	GO:0042309	homoiothermy
LOC_Os08g36590	antifreeze glycoprotein, putative, expressed	GO:0050826	response to freezing
LOC_Os08g37940	HAD-superfamily hydrolase subfamily IA, variant 3, putative, expressed	GO:0008152	metabolic process
LOC_Os08g40850	mitochondrial carrier protein, putative, expressed	GO:0006810	transport
LOC_Os08g43440	cytochrome P450, putative, expressed	GO:0055114	oxidation reduction
LOC_Os08g44000	uncharacterized protein ycf39, putative, expressed	GO:0006808	regulation of nitrogen utilization
LOC_Os08g44000	uncharacterized protein ycf39, putative, expressed	GO:0008152	metabolic process
LOC_Os08g44000	uncharacterized protein ycf39, putative, expressed	GO:0044237	cellular metabolic process
LOC_Os08g44680	photosystem I reaction center subunit II, chloroplast precursor, putative, expressed	GO:0015979	photosynthesis
LOC_Os09g17680	NAD kinase, putative, expressed	GO:0008152	metabolic process
LOC_Os09g17740	chlorophyll A-B binding protein, putative, expressed	GO:0009765	photosynthesis, light harvesting
LOC_Os09g17740	chlorophyll A-B binding protein, putative, expressed	GO:0015979	photosynthesis
LOC_Os09g17740	chlorophyll A-B binding protein, putative, expressed	GO:0018298	protein-chromophore linkage
LOC_Os09g19750	expressed protein	GO:0050826	response to freezing
LOC_Os09g19750	expressed protein	GO:0042309	homoiothermy
LOC_Os09g19750	expressed protein	GO:0006412	translation
LOC_Os09g19952	ribosomal protein L22, putative	GO:0006412	translation
LOC_Os09g21110	leucyl-tRNA synthetase, cytoplasmic, putative, expressed	GO:0006412	translation
LOC_Os09g21110	leucyl-tRNA synthetase, cytoplasmic, putative, expressed	GO:0006418	tRNA aminoacylation for protein translation
LOC_Os09g21110	leucyl-tRNA synthetase, cytoplasmic, putative, expressed	GO:0006429	leucyl-tRNA aminoacylation
LOC_Os09g23540	dehydrogenase, putative, expressed	GO:0055114	oxidation reduction
LOC_Os09g23540	dehydrogenase, putative, expressed	GO:0008152	metabolic process
LOC_Os09g24690	60S ribosomal protein L34, putative, expressed	GO:0006412	translation
LOC_Os09g25880	expressed protein	GO:0006355	regulation of transcription, DNA-dependent
LOC_Os09g27210	lecithine cholesterol acyltransferase, putative, expressed	GO:0006629	lipid metabolic process
LOC_Os09g28390	cytochrome P450, putative, expressed	GO:0055114	oxidation reduction
LOC_Os09g28640	gibberellin receptor GID1L2, putative, expressed	GO:0008152	metabolic process
LOC_Os09g29130	ZF-HD protein dimerisation region containing protein, expressed	GO:0045449	regulation of transcription
LOC_Os09g29630	NOL1/NOP2/sun family protein, putative, expressed	GO:0008152	metabolic process
LOC_Os09g29820	bZIP transcription factor domain containing protein, expressed	GO:0006355	regulation of transcription, DNA-dependent
LOC_Os09g30340	photosystem I reaction center subunit, chloroplast precursor, putative, expressed	GO:0015979	photosynthesis
LOC_Os09g30454	OsWAK87 - OsWAK receptor-like protein kinase, expressed	GO:0006468	protein amino acid phosphorylation
LOC_Os09g36680	ribonuclease T2 family domain containing protein, expressed	GO:0032940	secretion by cell
LOC_Os09g36800	3-dehydroquinate synthase, putative, expressed	GO:0009073	aromatic amino acid family biosynthetic process
LOC_Os09g36800	3-dehydroquinate synthase, putative, expressed	GO:0042309	homoiothermy
LOC_Os09g36800	3-dehydroquinate synthase, putative, expressed	GO:0050826	response to freezing
LOC_Os09g36830	Skp1 family, dimerisation domain containing protein, expressed	GO:0006511	ubiquitin-dependent protein catabolic process
LOC_Os10g04730	TKL_IRAK_DUF26-la.6 - DUF26 kinases have homology to DUF26 containing loci, expressed	GO:0006468	protein amino acid phosphorylation
LOC_Os10g10175	expressed protein	GO:0042309	homoiothermy
LOC_Os10g10175	expressed protein	GO:0050826	response to freezing
LOC_Os10g11354	MATE efflux family protein, putative, expressed	GO:0006855	drug transmembrane transport
LOC_Os10g13700	phosphoenolpyruvate carboxykinase, putative, expressed	GO:0006094	gluconeogenesis
LOC_Os10g20350	MATE efflux family protein, putative, expressed	GO:0015833	peptide transport
LOC_Os10g20350	MATE efflux family protein, putative, expressed	GO:0006855	drug transmembrane transport
LOC_Os10g21198	photosystem II reaction center protein K precursor, putative	GO:0015979	photosynthesis
LOC_Os10g21230	ATP synthase C chain, putative, expressed	GO:0015992	proton transport
LOC_Os10g21230	ATP synthase C chain, putative, expressed	GO:0015986	ATP synthesis coupled proton transport
LOC_Os10g21230	ATP synthase C chain, putative, expressed	GO:0006811	ion transport
LOC_Os10g21230	ATP synthase C chain, putative, expressed	GO:0006810	transport
LOC_Os10g21230	ATP synthase C chain, putative, expressed	GO:0006754	ATP biosynthetic process
LOC_Os10g21238	ATP synthase B chain, putative	GO:0015992	proton transport
LOC_Os10g21238	ATP synthase B chain, putative	GO:0015986	ATP synthesis coupled proton transport
LOC_Os10g21238	ATP synthase B chain, putative	GO:0006811	ion transport
LOC_Os10g21238	ATP synthase B chain, putative	GO:0006810	transport
LOC_Os10g21238	ATP synthase B chain, putative	GO:0006754	ATP biosynthetic process
LOC_Os10g21244	chloroplast 30S ribosomal protein S14, putative	GO:0006412	translation
LOC_Os10g21248	photosystem I P700 chlorophyll a apoprotein A2, putative	GO:0022900	electron transport chain
LOC_Os10g21248	photosystem I P700 chlorophyll a apoprotein A2, putative	GO:0018298	protein-chromophore linkage
LOC_Os10g21248	photosystem I P700 chlorophyll a apoprotein A2, putative	GO:0015979	photosynthesis
LOC_Os10g21248	photosystem I P700 chlorophyll a apoprotein A2, putative	GO:0006810	transport
LOC_Os10g21254	photosystem I assembly protein ycf3, putative	GO:0015979	photosynthesis
LOC_Os10g21266	ATP synthase subunit beta, putative	GO:0046034	ATP metabolic process
LOC_Os10g21266	ATP synthase subunit beta, putative	GO:0042777	plasma membrane ATP synthesis coupled proton transport
LOC_Os10g21266	ATP synthase subunit beta, putative	GO:0015992	proton transport
LOC_Os10g21266	ATP synthase subunit beta, putative	GO:0015986	ATP synthesis coupled proton transport
LOC_Os10g21266	ATP synthase subunit beta, putative	GO:0006811	ion transport
LOC_Os10g21266	ATP synthase subunit beta, putative	GO:0006810	transport
LOC_Os10g21266	ATP synthase subunit beta, putative	GO:0006754	ATP biosynthetic process
LOC_Os10g21266	ATP synthase subunit beta, putative	GO:0006508	proteolysis
LOC_Os10g21268	ribulose bisphosphate carboxylase large chain precursor, putative, expressed	GO:0015977	carbon fixation
LOC_Os10g21352	chloroplast 30S ribosomal protein S19, putative, expressed	GO:0006412	translation
LOC_Os10g21396	NADPH-dependent oxidoreductase, putative, expressed	GO:0006835	dicarboxylic acid transport
LOC_Os10g21406	photosystem I iron-sulfur center, putative	GO:0006810	transport
LOC_Os10g21406	photosystem I iron-sulfur center, putative	GO:0015979	photosynthesis
LOC_Os10g21406	photosystem I iron-sulfur center, putative	GO:0022900	electron transport chain
LOC_Os10g21406	photosystem I iron-sulfur center, putative	GO:0055114	oxidation reduction
LOC_Os10g21418	NADPH-dependent oxidoreductase, putative	GO:0055114	oxidation reduction
LOC_Os10g21418	NADPH-dependent oxidoreductase, putative	GO:0042773	ATP synthesis coupled electron transport
LOC_Os10g21418	NADPH-dependent oxidoreductase, putative	GO:0006810	transport
LOC_Os10g27174	40S ribosomal protein S28, putative, expressed	GO:0006412	translation
LOC_Os10g37290	DEFL6 - Defensin and Defensin-like DEFL family, expressed	GO:0042309	homoiothermy
LOC_Os10g37290	DEFL6 - Defensin and Defensin-like DEFL family, expressed	GO:0050826	response to freezing
LOC_Os10g38206	NADPH-dependent oxidoreductase, putative	GO:0055114	oxidation reduction
LOC_Os10g38206	NADPH-dependent oxidoreductase, putative	GO:0019684	photosynthesis, light reaction
LOC_Os10g38206	NADPH-dependent oxidoreductase, putative	GO:0006810	transport
LOC_Os10g38214	chloroplast 30S ribosomal protein S4, putative	GO:0006412	translation
LOC_Os10g38216	photosystem I assembly protein ycf3, putative	GO:0015979	photosynthesis
LOC_Os10g38234	photosystem I P700 chlorophyll a apoprotein A2, putative	GO:0022900	electron transport chain
LOC_Os10g38234	photosystem I P700 chlorophyll a apoprotein A2, putative	GO:0018298	protein-chromophore linkage
LOC_Os10g38234	photosystem I P700 chlorophyll a apoprotein A2, putative	GO:0015979	photosynthesis
LOC_Os10g38234	photosystem I P700 chlorophyll a apoprotein A2, putative	GO:0006810	transport
LOC_Os10g38238	chloroplast 30S ribosomal protein S14, putative	GO:0006412	translation
LOC_Os10g38272	ATP synthase B chain, putative	GO:0015992	proton transport
LOC_Os10g38272	ATP synthase B chain, putative	GO:0015986	ATP synthesis coupled proton transport
LOC_Os10g38272	ATP synthase B chain, putative	GO:0006811	ion transport
LOC_Os10g38272	ATP synthase B chain, putative	GO:0006810	transport
LOC_Os10g38272	ATP synthase B chain, putative	GO:0006754	ATP biosynthetic process
LOC_Os10g38274	ATP synthase C chain, putative	GO:0015992	proton transport
LOC_Os10g38274	ATP synthase C chain, putative	GO:0015986	ATP synthesis coupled proton transport
LOC_Os10g38274	ATP synthase C chain, putative	GO:0006811	ion transport
LOC_Os10g38274	ATP synthase C chain, putative	GO:0006810	transport
LOC_Os10g38274	ATP synthase C chain, putative	GO:0006754	ATP biosynthetic process
LOC_Os10g39410	Core histone H2A/H2B/H3/H4 domain containing protein, putative, expressed	GO:0006334	nucleosome assembly
LOC_Os10g39410	Core histone H2A/H2B/H3/H4 domain containing protein, putative, expressed	GO:0006352	transcription initiation
LOC_Os10g40720	expansin precursor, putative, expressed	GO:0019953	sexual reproduction
LOC_Os10g40720	expansin precursor, putative, expressed	GO:0007047	cellular cell wall organization
LOC_Os10g41470	60S ribosomal protein L27-3, putative, expressed	GO:0006412	translation
LOC_Os10g41696	photosystem II reaction center protein K precursor, putative, expressed	GO:0015979	photosynthesis
LOC_Os10g42430	transcription factor MYC7E, putative, expressed	GO:0045449	regulation of transcription
LOC_Os11g01420	ribosomal protein L10, putative, expressed	GO:0042254	ribosome biogenesis
LOC_Os11g03680	OsFBX395 - F-box domain containing protein, expressed	GO:0009396	folic acid and derivative biosynthetic process
LOC_Os11g03710	mitochondrial import inner membrane translocase subunit Tim, putative, expressed	GO:0006626	protein targeting to mitochondrion
LOC_Os11g03710	mitochondrial import inner membrane translocase subunit Tim, putative, expressed	GO:0006810	transport
LOC_Os11g03710	mitochondrial import inner membrane translocase subunit Tim, putative, expressed	GO:0015031	protein transport
LOC_Os11g03710	mitochondrial import inner membrane translocase subunit Tim, putative, expressed	GO:0045039	protein import into mitochondrial inner membrane
LOC_Os11g03710	mitochondrial import inner membrane translocase subunit Tim, putative, expressed	GO:0065002	intracellular protein transmembrane transport
LOC_Os11g05540	rhoGAP domain containing protein, expressed	GO:0007165	signal transduction
LOC_Os11g06650	transcription elongation factor protein, putative, expressed	GO:0006350	transcription
LOC_Os11g24450	mitochondrial carrier protein, putative, expressed	GO:0006810	transport
LOC_Os11g26860	serine hydroxymethyltransferase, mitochondrial precursor, putative, expressed	GO:0006563	L-serine metabolic process
LOC_Os11g26860	serine hydroxymethyltransferase, mitochondrial precursor, putative, expressed	GO:0006544	glycine metabolic process
LOC_Os11g29720	cytochrome P450, putative, expressed	GO:0055114	oxidation reduction
LOC_Os11g31190	nodulin MtN3 family protein, putative, expressed	GO:0015904	tetracycline transport
LOC_Os11g31190	nodulin MtN3 family protein, putative, expressed	GO:0046677	response to antibiotic
LOC_Os11g32770	ribulose bisphosphate carboxylase large chain precursor, putative	GO:0015977	carbon fixation
LOC_Os11g36050	prefoldin subunit, putative, expressed	GO:0006457	protein folding
LOC_Os11g43960	mitochondrial carrier protein, putative, expressed	GO:0006810	transport
LOC_Os11g44960	NBS-LRR disease resistance protein, putative, expressed	GO:0006915	apoptosis
LOC_Os11g44960	NBS-LRR disease resistance protein, putative, expressed	GO:0006952	defense response
LOC_Os11g45060	NB-ARC domain containing protein, expressed	GO:0006952	defense response
LOC_Os11g45060	NB-ARC domain containing protein, expressed	GO:0006915	apoptosis
LOC_Os11g45090	NB-ARC domain containing protein, expressed	GO:0006915	apoptosis
LOC_Os11g45090	NB-ARC domain containing protein, expressed	GO:0006952	defense response
LOC_Os12g04110	pentatricopeptide, putative	GO:0008152	metabolic process
LOC_Os12g05550	sialyltransferase family domain containing protein, expressed	GO:0006486	protein amino acid glycosylation
LOC_Os12g07010	ribosomal protein L3, putative, expressed	GO:0006412	translation
LOC_Os12g08280	inositol-1-monophosphatase, putative, expressed	GO:0006790	sulfur metabolic process
LOC_Os12g08730	thioredoxin, putative, expressed	GO:0045454	cell redox homeostasis
LOC_Os12g08730	thioredoxin, putative, expressed	GO:0022900	electron transport chain
LOC_Os12g08730	thioredoxin, putative, expressed	GO:0006810	transport
LOC_Os12g08730	thioredoxin, putative, expressed	GO:0006662	glycerol ether metabolic process
LOC_Os12g08790	TPR domain protein, putative, expressed	GO:0042309	homoiothermy
LOC_Os12g08790	TPR domain protein, putative, expressed	GO:0050826	response to freezing
LOC_Os12g09580	leafbladeless1, putative, expressed	GO:0050688	regulation of defense response to virus
LOC_Os12g09580	leafbladeless1, putative, expressed	GO:0031047	gene silencing by RNA
LOC_Os12g10580	ribulose bisphosphate carboxylase large chain precursor, putative	GO:0006412	translation
LOC_Os12g10580	ribulose bisphosphate carboxylase large chain precursor, putative	GO:0015977	carbon fixation
LOC_Os12g18770	oxysterol-binding protein, putative, expressed	GO:0008202	steroid metabolic process
LOC_Os12g19420	ubiquinone oxidoreductase, putative	GO:0055114	oxidation reduction
LOC_Os12g23180	3-beta hydroxysteroid dehydrogenase/isomerase family protein, putative, expressed	GO:0044237	cellular metabolic process
LOC_Os12g23180	3-beta hydroxysteroid dehydrogenase/isomerase family protein, putative, expressed	GO:0008152	metabolic process
LOC_Os12g23180	3-beta hydroxysteroid dehydrogenase/isomerase family protein, putative, expressed	GO:0006694	steroid biosynthetic process
LOC_Os12g31460	heat shock protein DnaJ, putative, expressed	GO:0006457	protein folding
LOC_Os12g31460	heat shock protein DnaJ, putative, expressed	GO:0042309	homoiothermy
LOC_Os12g31460	heat shock protein DnaJ, putative, expressed	GO:0050826	response to freezing
LOC_Os12g33080	2-oxoglutarate/malate translocator, chloroplast precursor, putative, expressed	GO:0006412	translation
LOC_Os12g33080	2-oxoglutarate/malate translocator, chloroplast precursor, putative, expressed	GO:0006418	tRNA aminoacylation for protein translation
LOC_Os12g33080	2-oxoglutarate/malate translocator, chloroplast precursor, putative, expressed	GO:0006814	sodium ion transport
LOC_Os12g34550	ribosomal protein S15 containing protein	GO:0050826	response to freezing
LOC_Os12g34550	ribosomal protein S15 containing protein	GO:0042309	homoiothermy
LOC_Os12g34550	ribosomal protein S15 containing protein	GO:0006412	translation
LOC_Os12g34890	acyl carrier protein, putative, expressed	GO:0006633	fatty acid biosynthetic process
LOC_Os12g34890	acyl carrier protein, putative, expressed	GO:0008610	lipid biosynthetic process
LOC_Os12g36830	pathogenesis-related Bet v I family protein, putative, expressed	GO:0006952	defense response
LOC_Os12g36830	pathogenesis-related Bet v I family protein, putative, expressed	GO:0009607	response to biotic stimulus
LOC_Os12g38630	asparagine synthase family protein, expressed	GO:0006529	asparagine biosynthetic process
LOC_Os12g39360	aspartic proteinase nepenthesin precursor, putative, expressed	GO:0006508	proteolysis
LOC_Os12g39640	MYB family transcription factor, putative, expressed	GO:0042309	homoiothermy
LOC_Os12g39640	MYB family transcription factor, putative, expressed	GO:0045449	regulation of transcription
LOC_Os12g39640	MYB family transcription factor, putative, expressed	GO:0050826	response to freezing
LOC_Os12g40920	bZIP transcription factor domain containing protein, expressed	GO:0016192	vesicle-mediated transport
LOC_Os12g40920	bZIP transcription factor domain containing protein, expressed	GO:0006355	regulation of transcription, DNA-dependent
LOC_Os12g41220	ubiquitin-conjugating enzyme, putative, expressed	GO:0043687	post-translational protein modification
LOC_Os12g41220	ubiquitin-conjugating enzyme, putative, expressed	GO:0051246	regulation of protein metabolic process
LOC_Os12g42070	OsWAK129b - OsWAK receptor-like protein kinase, expressed	GO:0006468	protein amino acid phosphorylation
LOC_Os12g42980	cysteine synthase, putative, expressed	GO:0019344	cysteine biosynthetic process
LOC_Os12g42980	cysteine synthase, putative, expressed	GO:0008652	cellular amino acid biosynthetic process
LOC_Os12g42980	cysteine synthase, putative, expressed	GO:0008152	metabolic process
LOC_Os12g42980	cysteine synthase, putative, expressed	GO:0006535	cysteine biosynthetic process from serine
LOC_Os12g42980	cysteine synthase, putative, expressed	GO:0006520	cellular amino acid metabolic process
LOC_Os12g43130	phytoene synthase, chloroplast precursor, putative, expressed	GO:0009058	biosynthetic process

## Sheet: S3
Unique DEGs up-regulated in Leaf of IR29 mother population and their associated GOs
Locus ID	RGAP Ver 6 Annotation	GO ID	GO Name
LOC_Os01g04950	peptide transporter PTR2, putative, expressed	GO:0006810	transport
LOC_Os01g04950	peptide transporter PTR2, putative, expressed	GO:0006857	oligopeptide transport
LOC_Os01g08110	flavonol-3-O-glycoside-7-O-glucosyltransferase 1, putative, expressed	GO:0008152	metabolic process
LOC_Os01g11250	potassium channel KAT1, putative, expressed	GO:0006810	transport
LOC_Os01g11250	potassium channel KAT1, putative, expressed	GO:0006811	ion transport
LOC_Os01g16040	mitochondrial carrier protein, putative, expressed	GO:0006810	transport
LOC_Os01g16040	mitochondrial carrier protein, putative, expressed	GO:0006839	mitochondrial transport
LOC_Os01g23740	OsPDIL2-2 protein disulfide isomerase PDIL2-2, expressed	GO:0045454	cell redox homeostasis
LOC_Os01g23870	expressed protein	GO:0007017	microtubule-based process
LOC_Os01g23870	expressed protein	GO:0006566	threonine metabolic process
LOC_Os01g33420	glycosyl hydrolase family protein 27, putative, expressed	GO:0005975	carbohydrate metabolic process
LOC_Os01g35040	ZOS1-09 - C2H2 zinc finger protein, expressed	GO:0006511	ubiquitin-dependent protein catabolic process
LOC_Os01g37960	hydrolase, putative, expressed	GO:0006508	proteolysis
LOC_Os01g43740	cytochrome P450 72A1, putative, expressed	GO:0055114	oxidation reduction
LOC_Os01g47610	lipase class 3 family protein, putative, expressed	GO:0042309	homoiothermy
LOC_Os01g47610	lipase class 3 family protein, putative, expressed	GO:0050826	response to freezing
LOC_Os01g48720	RNA polymerase III subunit RPC82 family protein, putative, expressed	GO:0006350	transcription
LOC_Os01g50420	STE_MEKK_ste11_MAP3K.7 - STE kinases include homologs to sterile 7, sterile 11 and sterile 20 from yeast, expressed	GO:0006468	protein amino acid phosphorylation
LOC_Os01g50940	helix-loop-helix DNA-binding domain containing protein, expressed	GO:0045449	regulation of transcription
LOC_Os01g53800	glutamate carboxypeptidase 2, putative, expressed	GO:0006508	proteolysis
LOC_Os01g53810	peptidase, putative, expressed	GO:0006508	proteolysis
LOC_Os01g53890	RNA methyltransferase, TrmH family protein, putative, expressed	GO:0006396	RNA processing
LOC_Os01g54620	CESA4 - cellulose synthase, expressed	GO:0030244	cellulose biosynthetic process
LOC_Os01g55240	gibberellin 2-beta-dioxygenase, putative, expressed	GO:0009685	gibberellin metabolic process
LOC_Os01g58420	AP2 domain containing protein, expressed	GO:0050826	response to freezing
LOC_Os01g58420	AP2 domain containing protein, expressed	GO:0045449	regulation of transcription
LOC_Os01g58420	AP2 domain containing protein, expressed	GO:0042309	homoiothermy
LOC_Os01g58420	AP2 domain containing protein, expressed	GO:0006355	regulation of transcription, DNA-dependent
LOC_Os01g58420	AP2 domain containing protein, expressed	GO:0006350	transcription
LOC_Os01g60020	NAC domain transcription factor, putative, expressed	GO:0006350	transcription
LOC_Os01g60020	NAC domain transcription factor, putative, expressed	GO:0045449	regulation of transcription
LOC_Os01g67600	CXE carboxylesterase, putative, expressed	GO:0008152	metabolic process
LOC_Os01g70790	SRC2 protein, putative, expressed	GO:0007186	G-protein coupled receptor protein signaling pathway
LOC_Os01g70790	SRC2 protein, putative, expressed	GO:0051260	protein homooligomerization
LOC_Os01g72250	uridine 5-monophosphate synthase, putative, expressed	GO:0009116	nucleoside metabolic process
LOC_Os01g72250	uridine 5-monophosphate synthase, putative, expressed	GO:0008152	metabolic process
LOC_Os01g72250	uridine 5-monophosphate synthase, putative, expressed	GO:0006207	'de novo' pyrimidine base biosynthetic process
LOC_Os01g72520	phosphoesterase family protein, putative, expressed	GO:0008152	metabolic process
LOC_Os02g01280	T-complex protein, putative, expressed	GO:0006457	protein folding
LOC_Os02g01280	T-complex protein, putative, expressed	GO:0044267	cellular protein metabolic process
LOC_Os02g02860	glutamyl-tRNA synthetase, putative, expressed	GO:0006412	translation
LOC_Os02g02860	glutamyl-tRNA synthetase, putative, expressed	GO:0006418	tRNA aminoacylation for protein translation
LOC_Os02g02860	glutamyl-tRNA synthetase, putative, expressed	GO:0006424	glutamyl-tRNA aminoacylation
LOC_Os02g03280	transmembrane BAX inhibitor motif-containing protein, putative, expressed	GO:0043066	negative regulation of apoptosis
LOC_Os02g03280	transmembrane BAX inhibitor motif-containing protein, putative, expressed	GO:0006916	anti-apoptosis
LOC_Os02g03280	transmembrane BAX inhibitor motif-containing protein, putative, expressed	GO:0006915	apoptosis
LOC_Os02g08540	expressed protein	GO:0006355	regulation of transcription, DNA-dependent
LOC_Os02g09510	limonoid UDP-glucosyltransferase, putative, expressed	GO:0008152	metabolic process
LOC_Os02g11130	cytokinin-O-glucosyltransferase 3, putative, expressed	GO:0008152	metabolic process
LOC_Os02g29960	cytochrome P450, putative, expressed	GO:0055114	oxidation reduction
LOC_Os02g32340	Spc97 / Spc98 family protein, putative, expressed	GO:0000226	microtubule cytoskeleton organization
LOC_Os02g32814	heavy metal-associated domain containing protein, expressed	GO:0050826	response to freezing
LOC_Os02g32814	heavy metal-associated domain containing protein, expressed	GO:0042309	homoiothermy
LOC_Os02g32814	heavy metal-associated domain containing protein, expressed	GO:0030001	metal ion transport
LOC_Os02g32814	heavy metal-associated domain containing protein, expressed	GO:0016068	type I hypersensitivity
LOC_Os02g32814	heavy metal-associated domain containing protein, expressed	GO:0015694	mercury ion transport
LOC_Os02g32814	heavy metal-associated domain containing protein, expressed	GO:0006826	iron ion transport
LOC_Os02g35940	gibberellin receptor GID1L2, putative, expressed	GO:0008152	metabolic process
LOC_Os02g37590	glycerophosphoryl diester phosphodiesterase family protein, putative, expressed	GO:0006071	glycerol metabolic process
LOC_Os02g37590	glycerophosphoryl diester phosphodiesterase family protein, putative, expressed	GO:0006629	lipid metabolic process
LOC_Os02g39910	B4-BTB1 - Bric-a-Brac, Tramtrack, Broad Complex BTB domain with B4 subfamily conserved sequence, expressed	GO:0006813	potassium ion transport
LOC_Os02g41590	kinase, pfkB family, putative, expressed	GO:0006166	purine ribonucleoside salvage
LOC_Os02g41590	kinase, pfkB family, putative, expressed	GO:0006096	glycolysis
LOC_Os02g41590	kinase, pfkB family, putative, expressed	GO:0006014	D-ribose metabolic process
LOC_Os02g45600	rhoGAP domain containing protein, expressed	GO:0007165	signal transduction
LOC_Os02g47310	Cyclopropane-fatty-acyl-phospholipid synthase, putative, expressed	GO:0008152	metabolic process
LOC_Os02g47310	Cyclopropane-fatty-acyl-phospholipid synthase, putative, expressed	GO:0008610	lipid biosynthetic process
LOC_Os02g47320	vacuolar ATPase G subunit, putative, expressed	GO:0015992	proton transport
LOC_Os02g48870	aspartic proteinase nepenthesin-2 precursor, putative, expressed	GO:0006508	proteolysis
LOC_Os02g48880	chloride transporter, chloride channel family, putative, expressed	GO:0006835	dicarboxylic acid transport
LOC_Os02g48880	chloride transporter, chloride channel family, putative, expressed	GO:0006821	chloride transport
LOC_Os02g51880	amine oxidase, putative, expressed	GO:0016568	chromatin modification
LOC_Os02g51880	amine oxidase, putative, expressed	GO:0055114	oxidation reduction
LOC_Os02g52830	lipase, putative, expressed	GO:0006629	lipid metabolic process
LOC_Os02g54980	pheophorbide a oxygenase, chloroplast precursor, putative, expressed	GO:0042309	homoiothermy
LOC_Os02g54980	pheophorbide a oxygenase, chloroplast precursor, putative, expressed	GO:0050826	response to freezing
LOC_Os02g54980	pheophorbide a oxygenase, chloroplast precursor, putative, expressed	GO:0055114	oxidation reduction
LOC_Os03g02685	lysM domain containing protein, putative, expressed	GO:0016998	cell wall macromolecule catabolic process
LOC_Os03g04680	cytochrome P450, putative, expressed	GO:0055114	oxidation reduction
LOC_Os03g05420	MT-A70 domain containing protein, expressed	GO:0006139	nucleobase, nucleoside, nucleotide and nucleic acid metabolic process
LOC_Os03g05420	MT-A70 domain containing protein, expressed	GO:0006508	proteolysis
LOC_Os03g05420	MT-A70 domain containing protein, expressed	GO:0032259	methylation
LOC_Os03g08960	homeobox associated leucine zipper, putative, expressed	GO:0006350	transcription
LOC_Os03g08960	homeobox associated leucine zipper, putative, expressed	GO:0006355	regulation of transcription, DNA-dependent
LOC_Os03g08960	homeobox associated leucine zipper, putative, expressed	GO:0042309	homoiothermy
LOC_Os03g08960	homeobox associated leucine zipper, putative, expressed	GO:0045449	regulation of transcription
LOC_Os03g08960	homeobox associated leucine zipper, putative, expressed	GO:0050826	response to freezing
LOC_Os03g10140	ZOS3-04 - C2H2 zinc finger protein, expressed	GO:0007160	cell-matrix adhesion
LOC_Os03g12390	STE_MEK_ste7_MAP2K.6 - STE kinases include homologs to sterile 7, sterile 11 and sterile 20 from yeast, expressed	GO:0006468	protein amino acid phosphorylation
LOC_Os03g19010	peroxisomal biogenesis factor 11, putative, expressed	GO:0007031	peroxisome organization
LOC_Os03g19010	peroxisomal biogenesis factor 11, putative, expressed	GO:0016559	peroxisome fission
LOC_Os03g26970	peptidase, T1 family, putative, expressed	GO:0006511	ubiquitin-dependent protein catabolic process
LOC_Os03g26970	peptidase, T1 family, putative, expressed	GO:0051603	proteolysis involved in cellular protein catabolic process
LOC_Os03g50340	coatomer alpha subunit, putative, expressed	GO:0016192	vesicle-mediated transport
LOC_Os03g50340	coatomer alpha subunit, putative, expressed	GO:0015031	protein transport
LOC_Os03g50340	coatomer alpha subunit, putative, expressed	GO:0006886	intracellular protein transport
LOC_Os03g50340	coatomer alpha subunit, putative, expressed	GO:0006810	transport
LOC_Os03g58630	thioredoxin, putative, expressed	GO:0045454	cell redox homeostasis
LOC_Os03g58940	LTPL83 - Protease inhibitor/seed storage/LTP family protein precursor, putative, expressed	GO:0006869	lipid transport
LOC_Os03g58940	LTPL83 - Protease inhibitor/seed storage/LTP family protein precursor, putative, expressed	GO:0042309	homoiothermy
LOC_Os03g58940	LTPL83 - Protease inhibitor/seed storage/LTP family protein precursor, putative, expressed	GO:0050826	response to freezing
LOC_Os04g20070	tropinone reductase 2, putative, expressed	GO:0008152	metabolic process
LOC_Os04g20070	tropinone reductase 2, putative, expressed	GO:0009239	enterobactin biosynthetic process
LOC_Os04g20070	tropinone reductase 2, putative, expressed	GO:0055114	oxidation reduction
LOC_Os04g26910	oxidoreductase, aldo/keto reductase family protein, putative, expressed	GO:0055114	oxidation reduction
LOC_Os04g31700	methylisocitrate lyase 2, putative, expressed	GO:0008152	metabolic process
LOC_Os04g32740	hydrolase, NUDIX family, domain containing protein, expressed	GO:0007186	G-protein coupled receptor protein signaling pathway
LOC_Os04g34000	digalactosyldiacylglycerol synthase, chloroplast precursor, putative, expressed	GO:0009058	biosynthetic process
LOC_Os04g35540	amino acid permease family protein, putative, expressed	GO:0015031	protein transport
LOC_Os04g35540	amino acid permease family protein, putative, expressed	GO:0006865	amino acid transport
LOC_Os04g35540	amino acid permease family protein, putative, expressed	GO:0006810	transport
LOC_Os04g35840	T-complex protein 11, putative, expressed	GO:0023034	intracellular signaling pathway
LOC_Os04g37490	oxidoreductase, aldo/keto reductase family protein, putative, expressed	GO:0055114	oxidation reduction
LOC_Os04g41970	endoglucanase, putative, expressed	GO:0030245	cellulose catabolic process
LOC_Os04g41970	endoglucanase, putative, expressed	GO:0008152	metabolic process
LOC_Os04g41970	endoglucanase, putative, expressed	GO:0007047	cellular cell wall organization
LOC_Os04g41970	endoglucanase, putative, expressed	GO:0005975	carbohydrate metabolic process
LOC_Os04g41970	endoglucanase, putative, expressed	GO:0000272	polysaccharide catabolic process
LOC_Os04g43070	ammonium transporter protein, putative, expressed	GO:0006810	transport
LOC_Os04g43070	ammonium transporter protein, putative, expressed	GO:0015696	ammonium transport
LOC_Os04g44400	OsClp7 - Putative Clp protease homologue, expressed	GO:0006508	proteolysis
LOC_Os04g44400	OsClp7 - Putative Clp protease homologue, expressed	GO:0007155	cell adhesion
LOC_Os04g45470	vacuolar-processing enzyme precursor, putative, expressed	GO:0006508	proteolysis
LOC_Os04g52090	AP2 domain containing protein, expressed	GO:0006350	transcription
LOC_Os04g52090	AP2 domain containing protein, expressed	GO:0006355	regulation of transcription, DNA-dependent
LOC_Os04g52090	AP2 domain containing protein, expressed	GO:0045449	regulation of transcription
LOC_Os04g52504	adhesive/proline-rich protein, putative, expressed	GO:0007186	G-protein coupled receptor protein signaling pathway
LOC_Os05g01820	cytochrome b5-like Heme/Steroid binding domain containing protein, expressed	GO:0006810	transport
LOC_Os05g01820	cytochrome b5-like Heme/Steroid binding domain containing protein, expressed	GO:0022900	electron transport chain
LOC_Os05g02040	RPA1C - Putative single-stranded DNA binding complex subunit 1, expressed	GO:0006260	DNA replication
LOC_Os05g02060	mitochondrial import inner membrane translocase subunit Tim17, putative, expressed	GO:0015031	protein transport
LOC_Os05g11010	harpin-induced protein 1 domain containing protein, expressed	GO:0050826	response to freezing
LOC_Os05g11010	harpin-induced protein 1 domain containing protein, expressed	GO:0042309	homoiothermy
LOC_Os05g15630	membrane associated DUF588 domain containing protein, putative, expressed	GO:0007275	multicellular organismal development
LOC_Os05g15630	membrane associated DUF588 domain containing protein, putative, expressed	GO:0009733	response to auxin stimulus
LOC_Os05g15630	membrane associated DUF588 domain containing protein, putative, expressed	GO:0009741	response to brassinosteroid stimulus
LOC_Os05g15630	membrane associated DUF588 domain containing protein, putative, expressed	GO:0009826	unidimensional cell growth
LOC_Os05g15630	membrane associated DUF588 domain containing protein, putative, expressed	GO:0035264	multicellular organism growth
LOC_Os05g26820	CAMK_KIN1/SNF1/Nim1_like.20 - CAMK includes calcium/calmodulin depedent protein kinases, expressed	GO:0007165	signal transduction
LOC_Os05g26820	CAMK_KIN1/SNF1/Nim1_like.20 - CAMK includes calcium/calmodulin depedent protein kinases, expressed	GO:0006468	protein amino acid phosphorylation
LOC_Os05g29920	expressed protein	GO:0016068	type I hypersensitivity
LOC_Os05g32530	mannosylglycoprotein endo-beta-mannosidase, putative, expressed	GO:0005975	carbohydrate metabolic process
LOC_Os05g33240	DNA-directed RNA polymerase II subunit RPB7, putative, expressed	GO:0006350	transcription
LOC_Os05g34540	rab GDP dissociation inhibitor alpha, putative, expressed	GO:0043087	regulation of GTPase activity
LOC_Os05g34540	rab GDP dissociation inhibitor alpha, putative, expressed	GO:0015031	protein transport
LOC_Os05g34980	amino acid transporter, putative, expressed	GO:0006835	dicarboxylic acid transport
LOC_Os05g41670	ICE-like protease p20 domain containing protein, putative, expressed	GO:0006508	proteolysis
LOC_Os05g43230	oryzain alpha chain precursor, putative, expressed	GO:0006508	proteolysis
LOC_Os05g44300	plant-specific domain TIGR01615 family protein, expressed	GO:0050826	response to freezing
LOC_Os05g44300	plant-specific domain TIGR01615 family protein, expressed	GO:0042309	homoiothermy
LOC_Os05g47650	B3 DNA binding domain containing protein, expressed	GO:0006350	transcription
LOC_Os05g47650	B3 DNA binding domain containing protein, expressed	GO:0006355	regulation of transcription, DNA-dependent
LOC_Os05g47650	B3 DNA binding domain containing protein, expressed	GO:0042309	homoiothermy
LOC_Os05g47650	B3 DNA binding domain containing protein, expressed	GO:0045449	regulation of transcription
LOC_Os05g47650	B3 DNA binding domain containing protein, expressed	GO:0050826	response to freezing
LOC_Os05g49100	OsWRKY49 - Superfamily of TFs having WRKY and zinc finger domains, expressed	GO:0006350	transcription
LOC_Os05g49100	OsWRKY49 - Superfamily of TFs having WRKY and zinc finger domains, expressed	GO:0045449	regulation of transcription
LOC_Os05g49620	OsWRKY19 - Superfamily of TFs having WRKY and zinc finger domains, expressed	GO:0045449	regulation of transcription
LOC_Os05g49620	OsWRKY19 - Superfamily of TFs having WRKY and zinc finger domains, expressed	GO:0006350	transcription
LOC_Os06g01700	CWC15 homolog A, putative, expressed	GO:0000398	nuclear mRNA splicing, via spliceosome
LOC_Os06g02210	bark storage protein A precursor, putative, expressed	GO:0006810	transport
LOC_Os06g02210	bark storage protein A precursor, putative, expressed	GO:0009116	nucleoside metabolic process
LOC_Os06g07040	OsIAA20 - Auxin-responsive Aux/IAA gene family member, expressed	GO:0045449	regulation of transcription
LOC_Os06g07040	OsIAA20 - Auxin-responsive Aux/IAA gene family member, expressed	GO:0009734	auxin mediated signaling pathway
LOC_Os06g07040	OsIAA20 - Auxin-responsive Aux/IAA gene family member, expressed	GO:0009733	response to auxin stimulus
LOC_Os06g07040	OsIAA20 - Auxin-responsive Aux/IAA gene family member, expressed	GO:0006417	regulation of translation
LOC_Os06g07040	OsIAA20 - Auxin-responsive Aux/IAA gene family member, expressed	GO:0006350	transcription
LOC_Os06g08080	inorganic H+ pyrophosphatase, putative, expressed	GO:0015992	proton transport
LOC_Os06g09570	nucleolar GTP-binding protein 1, putative, expressed	GO:0007264	small GTPase mediated signal transduction
LOC_Os06g21140	glycine-rich cell wall structural protein precursor, putative, expressed	GO:0051260	protein homooligomerization
LOC_Os06g35050	arogenate dehydrogenase 1, chloroplast precursor, putative, expressed	GO:0008152	metabolic process
LOC_Os06g35050	arogenate dehydrogenase 1, chloroplast precursor, putative, expressed	GO:0006571	tyrosine biosynthetic process
LOC_Os06g38550	expressed protein	GO:0032259	methylation
LOC_Os06g39040	dehydrogenase/reductase SDR family member 12, putative, expressed	GO:0055114	oxidation reduction
LOC_Os06g39040	dehydrogenase/reductase SDR family member 12, putative, expressed	GO:0044237	cellular metabolic process
LOC_Os06g39040	dehydrogenase/reductase SDR family member 12, putative, expressed	GO:0009239	enterobactin biosynthetic process
LOC_Os06g39040	dehydrogenase/reductase SDR family member 12, putative, expressed	GO:0008152	metabolic process
LOC_Os06g42700	zinc finger, C3HC4 type domain containing protein, expressed	GO:0042309	homoiothermy
LOC_Os06g42700	zinc finger, C3HC4 type domain containing protein, expressed	GO:0050826	response to freezing
LOC_Os06g43020	expressed protein	GO:0042309	homoiothermy
LOC_Os06g43020	expressed protein	GO:0050826	response to freezing
LOC_Os06g44270	synthase, putative, expressed	GO:0055114	oxidation reduction
LOC_Os06g44270	synthase, putative, expressed	GO:0045226	extracellular polysaccharide biosynthetic process
LOC_Os06g44270	synthase, putative, expressed	GO:0044237	cellular metabolic process
LOC_Os06g44270	synthase, putative, expressed	GO:0008152	metabolic process
LOC_Os06g44270	synthase, putative, expressed	GO:0005975	carbohydrate metabolic process
LOC_Os06g50390	eukaryotic aspartyl protease domain containing protein, expressed	GO:0006508	proteolysis
LOC_Os07g01370	peroxidase precursor, putative, expressed	GO:0006979	response to oxidative stress
LOC_Os07g01370	peroxidase precursor, putative, expressed	GO:0055114	oxidation reduction
LOC_Os07g05400	ferredoxin--NADP reductase, chloroplast precursor, putative, expressed	GO:0055114	oxidation reduction
LOC_Os07g05400	ferredoxin--NADP reductase, chloroplast precursor, putative, expressed	GO:0022900	electron transport chain
LOC_Os07g05400	ferredoxin--NADP reductase, chloroplast precursor, putative, expressed	GO:0015979	photosynthesis
LOC_Os07g05400	ferredoxin--NADP reductase, chloroplast precursor, putative, expressed	GO:0006810	transport
LOC_Os07g09970	LTPL84 - Protease inhibitor/seed storage/LTP family protein precursor, expressed	GO:0006869	lipid transport
LOC_Os07g14610	IAA-amino acid hydrolase ILR1-like 6 precursor, putative, expressed	GO:0006412	translation
LOC_Os07g14610	IAA-amino acid hydrolase ILR1-like 6 precursor, putative, expressed	GO:0006508	proteolysis
LOC_Os07g14850	CESA6 - cellulose synthase, expressed	GO:0030244	cellulose biosynthetic process
LOC_Os07g14850	CESA6 - cellulose synthase, expressed	GO:0007047	cellular cell wall organization
LOC_Os07g31650	expressed protein	GO:0042309	homoiothermy
LOC_Os07g31650	expressed protein	GO:0050826	response to freezing
LOC_Os07g36470	vacuolar ATP synthase subunit H, putative, expressed	GO:0015992	proton transport
LOC_Os07g36470	vacuolar ATP synthase subunit H, putative, expressed	GO:0015986	ATP synthesis coupled proton transport
LOC_Os07g36470	vacuolar ATP synthase subunit H, putative, expressed	GO:0006811	ion transport
LOC_Os07g36470	vacuolar ATP synthase subunit H, putative, expressed	GO:0006810	transport
LOC_Os07g38170	remorin, putative, expressed	GO:0006355	regulation of transcription, DNA-dependent
LOC_Os07g39740	GDSL-like lipase/acylhydrolase, putative, expressed	GO:0006629	lipid metabolic process
LOC_Os07g41140	receptor-like protein kinase precursor, putative, expressed	GO:0006468	protein amino acid phosphorylation
LOC_Os07g45090	NADH-ubiquinone oxidoreductase 51 kDa subunit, mitochondrial precursor, putative, expressed	GO:0006915	apoptosis
LOC_Os07g45090	NADH-ubiquinone oxidoreductase 51 kDa subunit, mitochondrial precursor, putative, expressed	GO:0055114	oxidation reduction
LOC_Os07g46520	rhythmically expressed gene 2 protein, putative, expressed	GO:0008152	metabolic process
LOC_Os07g48100	CAMK_KIN1/SNF1/Nim1_like.31 - CAMK includes calcium/calmodulin depedent protein kinases, expressed	GO:0006468	protein amino acid phosphorylation
LOC_Os07g48100	CAMK_KIN1/SNF1/Nim1_like.31 - CAMK includes calcium/calmodulin depedent protein kinases, expressed	GO:0007165	signal transduction
LOC_Os07g48244	ubiquinol-cytochrome c reductase complex 6.7 kDa protein, putative, expressed	GO:0006810	transport
LOC_Os08g03650	BTBN17 - Bric-a-Brac, Tramtrack, Broad Complex BTB domain with non-phototropic hypocotyl 3 NPH3 and coiled-coil domains, expressed	GO:0009416	response to light stimulus
LOC_Os08g36994	protein transport protein, putative, expressed	GO:0006810	transport
LOC_Os08g36994	protein transport protein, putative, expressed	GO:0006886	intracellular protein transport
LOC_Os08g36994	protein transport protein, putative, expressed	GO:0006888	ER to Golgi vesicle-mediated transport
LOC_Os08g36994	protein transport protein, putative, expressed	GO:0015031	protein transport
LOC_Os08g37595	expressed protein	GO:0050826	response to freezing
LOC_Os08g37595	expressed protein	GO:0042309	homoiothermy
LOC_Os08g39330	skin secretory protein xP2 precursor, putative, expressed	GO:0042309	homoiothermy
LOC_Os08g39330	skin secretory protein xP2 precursor, putative, expressed	GO:0050826	response to freezing
LOC_Os09g09980	glucan endo-1,3-beta-glucosidase precursor, putative, expressed	GO:0005975	carbohydrate metabolic process
LOC_Os09g09980	glucan endo-1,3-beta-glucosidase precursor, putative, expressed	GO:0008152	metabolic process
LOC_Os09g23620	MYB family transcription factor, putative, expressed	GO:0045449	regulation of transcription
LOC_Os09g25490	CESA9 - cellulose synthase, expressed	GO:0007047	cellular cell wall organization
LOC_Os09g25490	CESA9 - cellulose synthase, expressed	GO:0030244	cellulose biosynthetic process
LOC_Os09g28180	D-mannose binding lectin family protein, expressed	GO:0006468	protein amino acid phosphorylation
LOC_Os09g34900	bile acid sodium symporter family protein, putative, expressed	GO:0006814	sodium ion transport
LOC_Os09g36250	MYB family transcription factor, putative, expressed	GO:0045449	regulation of transcription
LOC_Os09g36520	ki1 protein, putative, expressed	GO:0006629	lipid metabolic process
LOC_Os09g36520	ki1 protein, putative, expressed	GO:0023034	intracellular signaling pathway
LOC_Os09g39770	C2 domain containing protein, putative, expressed	GO:0051260	protein homooligomerization
LOC_Os10g13850	POEI17 - Pollen Ole e I allergen and extensin family protein precursor, expressed	GO:0007155	cell adhesion
LOC_Os10g27340	oxidoreductase, putative, expressed	GO:0055114	oxidation reduction
LOC_Os10g31030	EMB1691, putative, expressed	GO:0032259	methylation
LOC_Os10g31030	EMB1691, putative, expressed	GO:0006139	nucleobase, nucleoside, nucleotide and nucleic acid metabolic process
LOC_Os10g34480	cytochrome P450, putative, expressed	GO:0055114	oxidation reduction
LOC_Os10g35470	oxidoreductase, putative, expressed	GO:0009405	pathogenesis
LOC_Os10g35470	oxidoreductase, putative, expressed	GO:0055114	oxidation reduction
LOC_Os10g36580	UP-9A, putative	GO:0042309	homoiothermy
LOC_Os10g36580	UP-9A, putative	GO:0050826	response to freezing
LOC_Os10g37400	DUF538 domain containing protein, putative, expressed	GO:0007155	cell adhesion
LOC_Os10g38040	lysM domain containing protein, putative, expressed	GO:0016998	cell wall macromolecule catabolic process
LOC_Os10g38470	glutathione S-transferase, putative, expressed	GO:0008152	metabolic process
LOC_Os10g38600	glutathione S-transferase GSTU6, putative, expressed	GO:0008152	metabolic process
LOC_Os10g40360	proline oxidase, mitochondrial precursor, putative, expressed	GO:0006537	glutamate biosynthetic process
LOC_Os10g40360	proline oxidase, mitochondrial precursor, putative, expressed	GO:0006562	proline catabolic process
LOC_Os10g42830	transporter family protein, putative, expressed	GO:0055085	transmembrane transport
LOC_Os10g42830	transporter family protein, putative, expressed	GO:0008643	carbohydrate transport
LOC_Os10g42830	transporter family protein, putative, expressed	GO:0006810	transport
LOC_Os10g42960	urea active transporter, putative, expressed	GO:0006810	transport
LOC_Os11g04460	calcium-transporting ATPase, plasma membrane-type, putative, expressed	GO:0008152	metabolic process
LOC_Os11g04460	calcium-transporting ATPase, plasma membrane-type, putative, expressed	GO:0006816	calcium ion transport
LOC_Os11g04460	calcium-transporting ATPase, plasma membrane-type, putative, expressed	GO:0006812	cation transport
LOC_Os11g04460	calcium-transporting ATPase, plasma membrane-type, putative, expressed	GO:0006811	ion transport
LOC_Os11g04460	calcium-transporting ATPase, plasma membrane-type, putative, expressed	GO:0006810	transport
LOC_Os11g04460	calcium-transporting ATPase, plasma membrane-type, putative, expressed	GO:0006754	ATP biosynthetic process
LOC_Os11g07930	oxidoreductase, short chain dehydrogenase/reductase family domain containing family, expressed	GO:0008152	metabolic process
LOC_Os11g13670	gibberellin receptor GID1L2, putative, expressed	GO:0008152	metabolic process
LOC_Os11g18570	cytochrome P450, putative, expressed	GO:0055114	oxidation reduction
LOC_Os11g24070	LTPL10 - Protease inhibitor/seed storage/LTP family protein precursor, expressed	GO:0006869	lipid transport
LOC_Os11g29970	NB-ARC domain containing protein, expressed	GO:0006952	defense response
LOC_Os11g29970	NB-ARC domain containing protein, expressed	GO:0006915	apoptosis
LOC_Os11g29970	NB-ARC domain containing protein, expressed	GO:0006508	proteolysis
LOC_Os11g32650	chalcone synthase, putative, expressed	GO:0006633	fatty acid biosynthetic process
LOC_Os11g32650	chalcone synthase, putative, expressed	GO:0008152	metabolic process
LOC_Os11g32650	chalcone synthase, putative, expressed	GO:0009058	biosynthetic process
LOC_Os11g32650	chalcone synthase, putative, expressed	GO:0009813	flavonoid biosynthetic process
LOC_Os11g36470	ubiquitin carboxyl-terminal hydrolase 21, putative, expressed	GO:0006511	ubiquitin-dependent protein catabolic process
LOC_Os12g02094	saposin-like type B, region 1 family protein, putative, expressed	GO:0006665	sphingolipid metabolic process
LOC_Os12g02094	saposin-like type B, region 1 family protein, putative, expressed	GO:0006629	lipid metabolic process
LOC_Os12g13320	argininosuccinate synthase, chloroplast precursor, putative, expressed	GO:0006526	arginine biosynthetic process
LOC_Os12g13320	argininosuccinate synthase, chloroplast precursor, putative, expressed	GO:0008652	cellular amino acid biosynthetic process
LOC_Os12g13380	adenylate kinase, putative, expressed	GO:0006139	nucleobase, nucleoside, nucleotide and nucleic acid metabolic process
LOC_Os12g13380	adenylate kinase, putative, expressed	GO:0006163	purine nucleotide metabolic process
LOC_Os12g13380	adenylate kinase, putative, expressed	GO:0006260	DNA replication
LOC_Os12g25690	UDP-glucose 6-dehydrogenase, putative, expressed	GO:0008152	metabolic process

## Sheet: S4
Unique DEGs down-regulated in Leaf of IR29 mother population and their associated GOs
Locus ID	RGAP Ver 6 Annotation	GO ID	GO Name
LOC_Os01g02430	TAK14, putative, expressed	GO:0006468	protein amino acid phosphorylation
LOC_Os01g02570	protein kinase domain containing protein, expressed	GO:0006468	protein amino acid phosphorylation
LOC_Os01g09890	translation initiation factor SUI1, putative, expressed	GO:0006413	translational initiation
LOC_Os01g33110	receptor-like protein kinase 5 precursor, putative, expressed	GO:0006468	protein amino acid phosphorylation
LOC_Os01g34790	expressed protein	GO:0050826	response to freezing
LOC_Os01g34790	expressed protein	GO:0042309	homoiothermy
LOC_Os01g48700	transcription factor Dp, putative, expressed	GO:0006350	transcription
LOC_Os01g48700	transcription factor Dp, putative, expressed	GO:0006355	regulation of transcription, DNA-dependent
LOC_Os01g48700	transcription factor Dp, putative, expressed	GO:0045449	regulation of transcription
LOC_Os01g51360	lipase, putative, expressed	GO:0006629	lipid metabolic process
LOC_Os01g60280	ATP binding protein, putative, expressed	GO:0006468	protein amino acid phosphorylation
LOC_Os01g72140	glutathione S-transferase, putative, expressed	GO:0008152	metabolic process
LOC_Os02g02520	expressed protein	GO:0008299	isoprenoid biosynthetic process
LOC_Os02g07740	RNA binding protein, putative, expressed	GO:0016068	type I hypersensitivity
LOC_Os02g07740	RNA binding protein, putative, expressed	GO:0042309	homoiothermy
LOC_Os02g07740	RNA binding protein, putative, expressed	GO:0050826	response to freezing
LOC_Os02g17330	aminotransferase domain containing protein, putative, expressed	GO:0006814	sodium ion transport
LOC_Os02g17330	aminotransferase domain containing protein, putative, expressed	GO:0006885	regulation of pH
LOC_Os02g17330	aminotransferase domain containing protein, putative, expressed	GO:0008152	metabolic process
LOC_Os02g17780	ent-kaurene synthase, chloroplast precursor, putative, expressed	GO:0051504	diterpene phytoalexin precursor biosynthetic process pathway
LOC_Os02g17780	ent-kaurene synthase, chloroplast precursor, putative, expressed	GO:0009685	gibberellin metabolic process
LOC_Os02g17780	ent-kaurene synthase, chloroplast precursor, putative, expressed	GO:0008152	metabolic process
LOC_Os02g32730	neutral/alkaline invertase, putative, expressed	GO:0005978	glycogen biosynthetic process
LOC_Os02g37580	fimbrin-like protein 2, putative, expressed	GO:0008152	metabolic process
LOC_Os02g39660	receptor kinase, putative, expressed	GO:0006952	defense response
LOC_Os02g45070	PINHEAD, putative, expressed	GO:0031047	gene silencing by RNA
LOC_Os02g50480	histidine kinase, putative, expressed	GO:0016310	phosphorylation
LOC_Os02g50480	histidine kinase, putative, expressed	GO:0007165	signal transduction
LOC_Os02g50480	histidine kinase, putative, expressed	GO:0006355	regulation of transcription, DNA-dependent
LOC_Os02g50480	histidine kinase, putative, expressed	GO:0000160	two-component signal transduction system (phosphorelay)
LOC_Os02g51080	FAD binding domain containing protein, expressed	GO:0015995	chlorophyll biosynthetic process
LOC_Os02g51080	FAD binding domain containing protein, expressed	GO:0015979	photosynthesis
LOC_Os02g51080	FAD binding domain containing protein, expressed	GO:0008152	metabolic process
LOC_Os02g51910	cytokinin-O-glucosyltransferase 2, putative, expressed	GO:0008152	metabolic process
LOC_Os03g04570	peptide transporter PTR3-A, putative, expressed	GO:0006857	oligopeptide transport
LOC_Os03g04570	peptide transporter PTR3-A, putative, expressed	GO:0051260	protein homooligomerization
LOC_Os03g12150	serine/threonine-protein kinase receptor precursor, putative, expressed	GO:0006468	protein amino acid phosphorylation
LOC_Os03g12150	serine/threonine-protein kinase receptor precursor, putative, expressed	GO:0048544	recognition of pollen
LOC_Os03g29980	ACT domain containing protein, expressed	GO:0008152	metabolic process
LOC_Os03g55490	casein kinase II subunit alpha-2, putative, expressed	GO:0050826	response to freezing
LOC_Os03g55490	casein kinase II subunit alpha-2, putative, expressed	GO:0042309	homoiothermy
LOC_Os03g55490	casein kinase II subunit alpha-2, putative, expressed	GO:0006468	protein amino acid phosphorylation
LOC_Os04g12080	TKL_IRAK_DUF26-lc.7 - DUF26 kinases have homology to DUF26 containing loci, expressed	GO:0006468	protein amino acid phosphorylation
LOC_Os04g33060	NAD dependent epimerase/dehydratase family protein, putative, expressed	GO:0006694	steroid biosynthetic process
LOC_Os04g33060	NAD dependent epimerase/dehydratase family protein, putative, expressed	GO:0008152	metabolic process
LOC_Os04g33060	NAD dependent epimerase/dehydratase family protein, putative, expressed	GO:0044237	cellular metabolic process
LOC_Os04g52390	potassium transporter, putative, expressed	GO:0006813	potassium ion transport
LOC_Os04g52390	potassium transporter, putative, expressed	GO:0006811	ion transport
LOC_Os04g52390	potassium transporter, putative, expressed	GO:0006810	transport
LOC_Os05g13770	RNA polymerase Rpb7, N-terminal domain containing protein, expressed	GO:0006350	transcription
LOC_Os05g13770	RNA polymerase Rpb7, N-terminal domain containing protein, expressed	GO:0006468	protein amino acid phosphorylation
LOC_Os05g34160	mTERF domain containing protein, expressed	GO:0050826	response to freezing
LOC_Os05g34160	mTERF domain containing protein, expressed	GO:0042309	homoiothermy
LOC_Os05g41800	ribosomal protein L11 methyltransferase-related, putative, expressed	GO:0006479	protein amino acid methylation
LOC_Os06g06320	osFTL2 FT-Like2 homologous to Flowering Locus T gene; contains Pfam profile PF01161: Phosphatidylethanolamine-binding protein, expressed	GO:0008150	biological_process
LOC_Os06g06320	osFTL2 FT-Like2 homologous to Flowering Locus T gene; contains Pfam profile PF01161: Phosphatidylethanolamine-binding protein, expressed	GO:0009648	photoperiodism
LOC_Os06g06320	osFTL2 FT-Like2 homologous to Flowering Locus T gene; contains Pfam profile PF01161: Phosphatidylethanolamine-binding protein, expressed	GO:0010229	inflorescence development
LOC_Os06g06320	osFTL2 FT-Like2 homologous to Flowering Locus T gene; contains Pfam profile PF01161: Phosphatidylethanolamine-binding protein, expressed	GO:0048510	regulation of timing of transition from vegetative to reproductive phase
LOC_Os06g06320	osFTL2 FT-Like2 homologous to Flowering Locus T gene; contains Pfam profile PF01161: Phosphatidylethanolamine-binding protein, expressed	GO:0048572	short-day photoperiodism
LOC_Os06g39718	chloroplast 50S ribosomal protein L33, putative, expressed	GO:0006412	translation
LOC_Os06g39880	cytochrome P450 72A1, putative	GO:0055114	oxidation reduction
LOC_Os06g45960	cytochrome P450, putative, expressed	GO:0055114	oxidation reduction
LOC_Os06g47940	nifU, putative, expressed	GO:0016226	iron-sulfur cluster assembly
LOC_Os07g20420	tetratricopeptide-like helical, putative, expressed	GO:0042309	homoiothermy
LOC_Os07g20420	tetratricopeptide-like helical, putative, expressed	GO:0050826	response to freezing
LOC_Os07g29240	expressed protein	GO:0016068	type I hypersensitivity
LOC_Os08g09370	polyprenyl synthetase, putative, expressed	GO:0008299	isoprenoid biosynthetic process
LOC_Os08g10080	no apical meristem protein, putative, expressed	GO:0045449	regulation of transcription
LOC_Os08g35210	ferric reductase, putative, expressed	GO:0055114	oxidation reduction
LOC_Os09g06499	sulfate transporter 4.1, chloroplast precursor, putative, expressed	GO:0006810	transport
LOC_Os09g06499	sulfate transporter 4.1, chloroplast precursor, putative, expressed	GO:0008272	sulfate transport
LOC_Os09g10690	expressed protein	GO:0007186	G-protein coupled receptor protein signaling pathway
LOC_Os09g23740	1-phosphatidylinositol-4-phosphate 5-kinase/ zinc ion binding protein, putative, expressed	GO:0046488	phosphatidylinositol metabolic process
LOC_Os09g23740	1-phosphatidylinositol-4-phosphate 5-kinase/ zinc ion binding protein, putative, expressed	GO:0044267	cellular protein metabolic process
LOC_Os10g38940	fatty acid hydroxylase, putative, expressed	GO:0006633	fatty acid biosynthetic process
LOC_Os10g38940	fatty acid hydroxylase, putative, expressed	GO:0055114	oxidation reduction
LOC_Os10g39520	MLO domain containing protein, putative, expressed	GO:0008219	cell death
LOC_Os10g39770	zinc finger, C3HC4 type, domain containing protein, expressed	GO:0006364	rRNA processing
LOC_Os11g10310	receptor-like protein kinase 2 precursor, putative, expressed	GO:0006468	protein amino acid phosphorylation
LOC_Os12g37370	DNA-directed RNA polymerase II subunit RPB9, putative, expressed	GO:0006350	transcription
LOC_Os12g37370	DNA-directed RNA polymerase II subunit RPB9, putative, expressed	GO:0045449	regulation of transcription
LOC_Os12g39380	BTBN24 - Bric-a-Brac, Tramtrack, Broad Complex BTB domain with non-phototropic hypocotyl 3 NPH3 domain, expressed	GO:0009416	response to light stimulus

## Sheet: S5
Unique DEGs up-regulated in Leaf of Tolerant pogenies and their associated GOs
Locus ID	RGAP Ver 6 Annotation	GO ID	GO Name
LOC_Os01g06580	fasciclin domain containing protein, expressed	GO:0042309	homoiothermy	x
LOC_Os01g06580	fasciclin domain containing protein, expressed	GO:0050826	response to freezing	x
LOC_Os01g14510	BRASSINOSTEROID INSENSITIVE 1 precursor, putative, expressed	GO:0006468	protein amino acid phosphorylation
LOC_Os01g20860	phospholipase D. Active site motif family protein, expressed	GO:0008152	metabolic process
LOC_Os01g40094	protein phosphatase 2C, putative, expressed	GO:0006470	protein amino acid dephosphorylation
LOC_Os01g40094	protein phosphatase 2C, putative, expressed	GO:0016068	type I hypersensitivity	x
LOC_Os01g46760	protein phosphatase 2C, putative, expressed	GO:0006470	protein amino acid dephosphorylation
LOC_Os01g51040	transmembrane protein 16K, putative, expressed	GO:0007186	G-prot coupled rectr signal pathway
LOC_Os01g53070	ATP binding protein, putative, expressed	GO:0006260	DNA replication	x
LOC_Os01g59000	cytochrome P450, putative, expressed	GO:0055114	oxidation reduction
LOC_Os01g62490	laccase precursor protein, putative, expressed	GO:0046274	lignin catabolic process	x
LOC_Os01g62490	laccase precursor protein, putative, expressed	GO:0055114	oxidation reduction
LOC_Os01g62630	aspartic proteinase nepenthesin precursor, putative, expressed	GO:0006508	proteolysis	x
LOC_Os01g62760	protein phosphatase 2C, putative, expressed	GO:0006470	protein aa dephosphorylation	x
LOC_Os01g65370	MYB family transcription factor, putative	GO:0045449	regulation of transcription
LOC_Os01g72430	NADPH quinone oxidoreductase, putative, expressed	GO:0055114	oxidation reduction
LOC_Os02g11130	cytokinin-O-glucosyltransferase 3, putative, expressed	GO:0008152	metabolic process
LOC_Os02g14480	receptor-like kinase, putative, expressed	GO:0006468	protein amino acid phosphorylation
LOC_Os02g14480	receptor-like kinase, putative, expressed	GO:0042309	homoiothermy	x
LOC_Os02g14480	receptor-like kinase, putative, expressed	GO:0050826	response to freezing	x
LOC_Os03g04130	AMP-binding domain containing protein, expressed	GO:0008152	metabolic process	x
LOC_Os03g04680	cytochrome P450, putative, expressed	GO:0055114	oxidation reduction
LOC_Os03g05290	aquaporin protein, putative, expressed	GO:0006810	transport
LOC_Os03g05290	aquaporin protein, putative, expressed	GO:0006950	response to stress
LOC_Os03g05780	4-coumarate--CoA ligase-like 7, putative, expressed	GO:0008152	metabolic process	x
LOC_Os03g08960	homeobox associated leucine zipper, putative, expressed	GO:0050826	response to freezing	x
LOC_Os03g08960	homeobox associated leucine zipper, putative, expressed	GO:0045449	regulation of transcription
LOC_Os03g08960	homeobox associated leucine zipper, putative, expressed	GO:0042309	homoiothermy	x
LOC_Os03g08960	homeobox associated leucine zipper, putative, expressed	GO:0006355	reguln of transcripn, DNA-dependent	x
LOC_Os03g08960	homeobox associated leucine zipper, putative, expressed	GO:0006350	transcription	x
LOC_Os03g22790	beta-amylase, putative, expressed	GO:0000272	polysaccharide catabolic process
LOC_Os03g22790	beta-amylase, putative, expressed	GO:0005975	carbohydrate metabolic process	x
LOC_Os03g25960	RNA recognition motif containing protein, putative, expressed	GO:0006011	UDP-glucose metabolic process
LOC_Os03g30950	acyl-desaturase, chloroplast precursor, putative, expressed	GO:0055114	oxidation reduction
LOC_Os03g30950	acyl-desaturase, chloroplast precursor, putative, expressed	GO:0006631	fatty acid metabolic process	x
LOC_Os03g42600	expressed protein	GO:0042309	homoiothermy	x
LOC_Os03g42600	expressed protein	GO:0050826	response to freezing	x
LOC_Os03g58020	acetyltransferase, GNAT family, putative, expressed	GO:0008152	metabolic process	x
LOC_Os03g63760	glycosyl hydrolases family 16, putative, expressed	GO:0005975	carbohydrate metabolic process
LOC_Os03g63760	glycosyl hydrolases family 16, putative, expressed	GO:0006073	cellular glucan metabolic process	x
LOC_Os04g33490	neutral/alkaline invertase, putative, expressed	GO:0005978	glycogen biosynthetic process
LOC_Os04g35080	protein kinase domain containing protein, expressed	GO:0006468	protein amino acid phosphorylation	x
LOC_Os04g42580	carboxyvinyl-carboxyphosphonate phosphorylmutase, putative, expressed	GO:0008152	metabolic process	x
LOC_Os04g48790	rhoGAP domain containing protein, expressed	GO:0007165	signal transduction
LOC_Os04g52090	AP2 domain containing protein, expressed	GO:0045449	regulation of transcription
LOC_Os04g52090	AP2 domain containing protein, expressed	GO:0006355	reguln of transcn, DNA-dependent	x
LOC_Os04g52090	AP2 domain containing protein, expressed	GO:0006350	transcription	x
LOC_Os04g58890	expressed protein	GO:0042309	homoiothermy	x
LOC_Os04g58890	expressed protein	GO:0050826	response to freezing	x
LOC_Os05g03590	expressed protein	GO:0006350	transcription	x
LOC_Os05g19040	prefoldin, putative, expressed	GO:0006886	intracellular protein transport
LOC_Os05g32140	NAD dependent epimerase/dehydratase family protein, putative, expressed	GO:0044237	cellular metabolic process	x
LOC_Os05g32140	NAD dependent epimerase/dehydratase family protein, putative, expressed	GO:0008152	metabolic process
LOC_Os05g40384	cytochrome P450, putative, expressed	GO:0007275	multicellular organismal development	x
LOC_Os05g40384	cytochrome P450, putative, expressed	GO:0009826	unidimensional cell growth	x
LOC_Os05g40384	cytochrome P450, putative, expressed	GO:0022900	electron transport chain	x
LOC_Os05g40384	cytochrome P450, putative, expressed	GO:0032940	secretion by cell	x
LOC_Os05g40384	cytochrome P450, putative, expressed	GO:0045487	gibberellin catabolic process	x
LOC_Os05g40384	cytochrome P450, putative, expressed	GO:0055114	oxidation reduction
LOC_Os05g43460	DUF567 domain containing protein, putative, expressed	GO:0046677	response to antibiotic	x
LOC_Os05g43460	DUF567 domain containing protein, putative, expressed	GO:0016481	negative regulation of transcription	x
LOC_Os05g46290	T-complex protein, putative, expressed	GO:0006457	protein folding	x
LOC_Os05g46290	T-complex protein, putative, expressed	GO:0044267	cellular protein metabolic process	x
LOC_Os05g49100	OsWRKY49 - Superfamily of TFs having WRKY and zinc finger domains, expressed	GO:0006350	transcription	x
LOC_Os05g49100	OsWRKY49 - Superfamily of TFs having WRKY and zinc finger domains, expressed	GO:0045449	regulation of transcription
LOC_Os05g49350	DUF1645 domain containing protein, putative, expressed	GO:0050826	response to freezing	x
LOC_Os05g49350	DUF1645 domain containing protein, putative, expressed	GO:0042309	homoiothermy	x
LOC_Os06g04090	no apical meristem protein, putative, expressed	GO:0045449	regulation of transcription
LOC_Os06g21140	glycine-rich cell wall structural protein precursor, putative, expressed	GO:0051260	protein homooligomerization	x
LOC_Os06g21210	glycine rich protein family protein, putative, expressed	GO:0051260	protein homooligomerization	x
LOC_Os07g14850	CESA6 - cellulose synthase, expressed	GO:0007047	cellular cell wall organization	x
LOC_Os07g14850	CESA6 - cellulose synthase, expressed	GO:0030244	cellulose biosynthetic process
LOC_Os07g32510	dof zinc finger domain containing protein, putative, expressed	GO:0050826	response to freezing	x
LOC_Os07g32510	dof zinc finger domain containing protein, putative, expressed	GO:0045449	regulation of transcription
LOC_Os07g32510	dof zinc finger domain containing protein, putative, expressed	GO:0042309	homoiothermy	x
LOC_Os07g37620	fiber expressed protein, putative, expressed	GO:0042309	homoiothermy	x
LOC_Os07g37620	fiber expressed protein, putative, expressed	GO:0050826	response to freezing	x
LOC_Os07g48680	zinc finger, C3HC4 type domain containing protein, expressed	GO:0050826	response to freezing	x
LOC_Os07g48680	zinc finger, C3HC4 type domain containing protein, expressed	GO:0042309	homoiothermy	x
LOC_Os08g23730	class I glutamine amidotransferase, putative, expressed	GO:0006164	purine nucleotide biosynthetic proc
LOC_Os08g23730	class I glutamine amidotransferase, putative, expressed	GO:0006177	GMP biosynthetic process	x
LOC_Os08g23730	class I glutamine amidotransferase, putative, expressed	GO:0006541	glutamine metabolic process	x
LOC_Os08g23730	class I glutamine amidotransferase, putative, expressed	GO:0009058	biosynthetic process	x
LOC_Os08g31140	heavy metal-associated domain containing protein, expressed	GO:0030001	metal ion transport
LOC_Os08g37040	gibberellin receptor GID1L2, putative, expressed	GO:0008152	metabolic process	x
LOC_Os09g25090	CAMK_KIN1/SNF1/Nim1_like.34 - CAMK includes calcium/calmodulin depedent protein kinases, expressed	GO:0006468	protein amino acid phosphorylation	x
LOC_Os09g25090	CAMK_KIN1/SNF1/Nim1_like.34 - CAMK includes calcium/calmodulin depedent protein kinases, expressed	GO:0007165	signal transduction
LOC_Os09g28570	zinc-binding alcohol dehydrogenase domain-containing protein 2, putative, expressed	GO:0008152	metabolic process	x
LOC_Os09g28570	zinc-binding alcohol dehydrogenase domain-containing protein 2, putative, expressed	GO:0009239	enterobactin biosynthetic process	x
LOC_Os09g28570	zinc-binding alcohol dehydrogenase domain-containing protein 2, putative, expressed	GO:0055114	oxidation reduction	x
LOC_Os09g31200	AN1-like zinc finger domain containing protein, expressed	GO:0006950	response to stress
LOC_Os10g13850	POEI17 - Pollen Ole e I allergen and extensin family protein precursor, expressed	GO:0007155	cell adhesion	x
LOC_Os10g32980	CESA7 - cellulose synthase, expressed	GO:0007047	cellular cell wall organization	x
LOC_Os10g32980	CESA7 - cellulose synthase, expressed	GO:0030244	cellulose biosynthetic process
LOC_Os10g38080	OsSub61 - Putative Subtilisin homologue, expressed	GO:0006508	proteolysis	x
LOC_Os10g38080	OsSub61 - Putative Subtilisin homologue, expressed	GO:0043086	negative regulation of catalytic activity	x
LOC_Os11g02389	protease inhibitor/seed storage/LTP family, putative, expressed	GO:0006869	lipid transport	x
LOC_Os11g12530	receptor-like protein kinase 5 precursor, putative, expressed	GO:0006468	protein amino acid phosphorylation
LOC_Os11g24070	LTPL10 - Protease inhibitor/seed storage/LTP family protein precursor, expressed	GO:0006869	lipid transport	x
LOC_Os12g02330	LTPL13 - Protease inhibitor/seed storage/LTP family protein precursor, expressed	GO:0006869	lipid transport
LOC_Os12g13380	adenylate kinase, putative, expressed	GO:0006139	nucleobase, nucleoside, nucleotide and nucleic acid metabolic process
LOC_Os12g13380	adenylate kinase, putative, expressed	GO:0006163	purine nucleotide metabolic process	x
LOC_Os12g13380	adenylate kinase, putative, expressed	GO:0006260	DNA replication	x

## Sheet: S6
Unique DEGs down-regulated in Leaf of Tolerant pogenies and their associated GOs
Locus ID	RGAP Ver 6 Annotation	GO ID	GO Name
LOC_Os01g02570	protein kinase domain containing protein, expressed	GO:0006468	protein amino acid phosphorylation
LOC_Os01g10810	rho termination factor, N-terminal domain containing protein, expressed	GO:0006353	transcription termination
LOC_Os01g54050	histidine-containing phosphotransfer protein, putative, expressed	GO:0000160	two-component signal transduction system (phosphorelay)
LOC_Os01g56310	radical SAM enzyme, putative, expressed	GO:0008152	metabolic process
LOC_Os01g56310	radical SAM enzyme, putative, expressed	GO:0009107	lipoate biosynthetic process
LOC_Os02g17780	ent-kaurene synthase, chloroplast precursor, putative, expressed	GO:0051504	diterpene phytoalexin precursor biosynthetic process pathway
LOC_Os02g17780	ent-kaurene synthase, chloroplast precursor, putative, expressed	GO:0009685	gibberellin metabolic process
LOC_Os02g17780	ent-kaurene synthase, chloroplast precursor, putative, expressed	GO:0008152	metabolic process
LOC_Os02g27490	bile acid sodium symporter family protein, putative, expressed	GO:0006814	sodium ion transport
LOC_Os02g27490	bile acid sodium symporter family protein, putative, expressed	GO:0007186	G-protein coupled receptor protein signaling pathway
LOC_Os02g31160	transcription factor, putative	GO:0006412	translation
LOC_Os02g31160	transcription factor, putative	GO:0007186	G-protein coupled receptor protein signaling pathway
LOC_Os02g34810	OsAPx8 - Thylakoid-bound Ascorbate Peroxidase encoding gene 5,8, expressed	GO:0055114	oxidation reduction
LOC_Os02g34810	OsAPx8 - Thylakoid-bound Ascorbate Peroxidase encoding gene 5,8, expressed	GO:0042744	hydrogen peroxide catabolic process
LOC_Os02g34810	OsAPx8 - Thylakoid-bound Ascorbate Peroxidase encoding gene 5,8, expressed	GO:0007186	G-protein coupled receptor protein signaling pathway
LOC_Os02g34810	OsAPx8 - Thylakoid-bound Ascorbate Peroxidase encoding gene 5,8, expressed	GO:0006979	response to oxidative stress
LOC_Os02g34810	OsAPx8 - Thylakoid-bound Ascorbate Peroxidase encoding gene 5,8, expressed	GO:0006355	regulation of transcription, DNA-dependent
LOC_Os02g42620	protein kinase, putative, expressed	GO:0006468	protein amino acid phosphorylation
LOC_Os02g43194	aldehyde dehydrogenase, putative, expressed	GO:0055114	oxidation reduction
LOC_Os02g43194	aldehyde dehydrogenase, putative, expressed	GO:0032259	methylation
LOC_Os02g43194	aldehyde dehydrogenase, putative, expressed	GO:0008152	metabolic process
LOC_Os02g43194	aldehyde dehydrogenase, putative, expressed	GO:0006081	cellular aldehyde metabolic process
LOC_Os03g36750	cbbY, putative, expressed	GO:0008152	metabolic process
LOC_Os03g48471	ATP synthase subunit alpha, putative	GO:0006810	transport
LOC_Os03g48471	ATP synthase subunit alpha, putative	GO:0006811	ion transport
LOC_Os03g48471	ATP synthase subunit alpha, putative	GO:0015986	ATP synthesis coupled proton transport
LOC_Os03g48471	ATP synthase subunit alpha, putative	GO:0015992	proton transport
LOC_Os03g57149	mTERF domain containing protein, expressed	GO:0050826	response to freezing
LOC_Os03g57149	mTERF domain containing protein, expressed	GO:0042309	homoiothermy
LOC_Os04g32800	basic proline-rich protein, putative, expressed	GO:0030001	metal ion transport
LOC_Os04g56400	glutamine synthetase, catalytic domain containing protein, expressed	GO:0006542	glutamine biosynthetic process
LOC_Os04g56400	glutamine synthetase, catalytic domain containing protein, expressed	GO:0006807	nitrogen compound metabolic process
LOC_Os05g09410	histidine-containing phosphotransfer protein 4, putative, expressed	GO:0000160	two-component signal transduction system (phosphorelay)
LOC_Os06g37080	L-ascorbate oxidase precursor, putative, expressed	GO:0055114	oxidation reduction
LOC_Os06g39260	solute carrier family 35 member B1, putative, expressed	GO:0008643	carbohydrate transport
LOC_Os06g39260	solute carrier family 35 member B1, putative, expressed	GO:0006810	transport
LOC_Os07g04840	PsbP, putative, expressed	GO:0015979	photosynthesis
LOC_Os07g09040	peptidyl-prolyl cis-trans isomerase, FKBP-type, putative, expressed	GO:0006457	protein folding
LOC_Os07g39470	gibberellin response modulator protein, putative, expressed	GO:0006350	transcription
LOC_Os07g39470	gibberellin response modulator protein, putative, expressed	GO:0045449	regulation of transcription
LOC_Os08g14450	RNA polymerase sigma factor, putative, expressed	GO:0006352	transcription initiation
LOC_Os08g14450	RNA polymerase sigma factor, putative, expressed	GO:0006355	regulation of transcription, DNA-dependent
LOC_Os09g06499	sulfate transporter 4.1, chloroplast precursor, putative, expressed	GO:0008272	sulfate transport
LOC_Os09g06499	sulfate transporter 4.1, chloroplast precursor, putative, expressed	GO:0006810	transport
LOC_Os09g25880	expressed protein	GO:0006355	regulation of transcription, DNA-dependent
LOC_Os09g26980	cytochrome P450, putative, expressed	GO:0055114	oxidation reduction
LOC_Os10g14870	heavy metal-associated domain containing protein, expressed	GO:0030001	metal ion transport
LOC_Os10g21290	apocytochrome f precursor, putative	GO:0055114	oxidation reduction
LOC_Os10g21290	apocytochrome f precursor, putative	GO:0022900	electron transport chain
LOC_Os10g21290	apocytochrome f precursor, putative	GO:0015979	photosynthesis
LOC_Os10g21290	apocytochrome f precursor, putative	GO:0006810	transport
LOC_Os10g39700	CHIT15 - Chitinase family protein precursor, putative, expressed	GO:0006032	chitin catabolic process
LOC_Os10g39700	CHIT15 - Chitinase family protein precursor, putative, expressed	GO:0016998	cell wall macromolecule catabolic process
LOC_Os10g39770	zinc finger, C3HC4 type, domain containing protein, expressed	GO:0006364	rRNA processing
LOC_Os12g04500	response regulator receiver domain containing protein	GO:0000160	two-component signal transduction system (phosphorelay)
LOC_Os12g04500	response regulator receiver domain containing protein	GO:0006355	regulation of transcription, DNA-dependent
LOC_Os12g04500	response regulator receiver domain containing protein	GO:0009735	response to cytokinin stimulus

## Sheet: S7
Unique DEGs up-regulated in Leaf of sensitive pogenies and their associated GOs
Locus ID	RGAP Ver 6 Annotation	GO ID	GO Name
LOC_Os01g04330	OsCML16 - Calmodulin-related calcium sensor protein, expressed	GO:0001539	ciliary or flagellar motility
LOC_Os01g04409	OsWAK1 - OsWAK receptor-like cytoplasmic kinase OsWAK-RLCK, expressed	GO:0006468	protein amino acid phosphorylation
LOC_Os01g07120	AP2 domain containing protein, expressed	GO:0006350	transcription
LOC_Os01g07120	AP2 domain containing protein, expressed	GO:0006355	regulation of transcription, DNA-dependent
LOC_Os01g07120	AP2 domain containing protein, expressed	GO:0006950	response to stress
LOC_Os01g07120	AP2 domain containing protein, expressed	GO:0045449	regulation of transcription
LOC_Os01g09700	aminotransferase, classes I and II, domain containing protein, expressed	GO:0009058	biosynthetic process
LOC_Os01g11570	GDSL-like lipase/acylhydrolase, putative, expressed	GO:0006629	lipid metabolic process
LOC_Os01g11910	basic helix-loop-helix, putative, expressed	GO:0045449	regulation of transcription
LOC_Os01g12760	cytochrome P450, putative, expressed	GO:0055114	oxidation reduction
LOC_Os01g15000	lipase, putative, expressed	GO:0006629	lipid metabolic process
LOC_Os01g15010	miro, putative, expressed	GO:0006886	intracellular protein transport
LOC_Os01g15010	miro, putative, expressed	GO:0007264	small GTPase mediated signal transduction
LOC_Os01g15010	miro, putative, expressed	GO:0015031	protein transport
LOC_Os01g25990	expressed protein	GO:0008152	metabolic process
LOC_Os01g32780	universal stress protein domain containing protein, putative, expressed	GO:0006950	response to stress
LOC_Os01g37960	hydrolase, putative, expressed	GO:0006508	proteolysis
LOC_Os01g46970	transcription factor, putative, expressed	GO:0045449	regulation of transcription
LOC_Os01g46970	transcription factor, putative, expressed	GO:0006355	regulation of transcription, DNA-dependent
LOC_Os01g46970	transcription factor, putative, expressed	GO:0006351	transcription, DNA-dependent
LOC_Os01g47350	enoyl-CoA hydratase/isomerase family protein, putative, expressed	GO:0008152	metabolic process
LOC_Os01g47350	enoyl-CoA hydratase/isomerase family protein, putative, expressed	GO:0009234	menaquinone biosynthetic process
LOC_Os01g48000	S-locus-like receptor protein kinase, putative, expressed	GO:0006468	protein amino acid phosphorylation
LOC_Os01g48446	no apical meristem protein, putative, expressed	GO:0045449	regulation of transcription
LOC_Os01g48960	glutamate synthase, chloroplast precursor, putative, expressed	GO:0055114	oxidation reduction
LOC_Os01g48960	glutamate synthase, chloroplast precursor, putative, expressed	GO:0008152	metabolic process
LOC_Os01g48960	glutamate synthase, chloroplast precursor, putative, expressed	GO:0006807	nitrogen compound metabolic process
LOC_Os01g48960	glutamate synthase, chloroplast precursor, putative, expressed	GO:0006537	glutamate biosynthetic process
LOC_Os01g50410	STE_MEKK_ste11_MAP3K.6 - STE kinases include homologs to sterile 7, sterile 11 and sterile 20 from yeast, expressed	GO:0006468	protein amino acid phosphorylation
LOC_Os01g53260	OsWRKY23 - Superfamily of TFs having WRKY and zinc finger domains, expressed	GO:0006350	transcription
LOC_Os01g53260	OsWRKY23 - Superfamily of TFs having WRKY and zinc finger domains, expressed	GO:0045449	regulation of transcription
LOC_Os01g55240	gibberellin 2-beta-dioxygenase, putative, expressed	GO:0009685	gibberellin metabolic process
LOC_Os01g57420	diacylglycerol kinase, putative, expressed	GO:0007205	activation of protein kinase C activity by G-protein coupled receptor protein signaling pathway
LOC_Os01g58380	3-hydroxybutyryl-CoA dehydrogenase, putative, expressed	GO:0008152	metabolic process
LOC_Os01g58380	3-hydroxybutyryl-CoA dehydrogenase, putative, expressed	GO:0006813	potassium ion transport
LOC_Os01g58380	3-hydroxybutyryl-CoA dehydrogenase, putative, expressed	GO:0006631	fatty acid metabolic process
LOC_Os01g58620	expressed protein	GO:0006096	glycolysis
LOC_Os01g58620	expressed protein	GO:0015986	ATP synthesis coupled proton transport
LOC_Os01g59740	expressed protein	GO:0006355	regulation of transcription, DNA-dependent
LOC_Os01g59740	expressed protein	GO:0016068	type I hypersensitivity
LOC_Os01g62900	amino acid kinase, putative, expressed	GO:0055114	oxidation reduction
LOC_Os01g62900	amino acid kinase, putative, expressed	GO:0008652	cellular amino acid biosynthetic process
LOC_Os01g62900	amino acid kinase, putative, expressed	GO:0008152	metabolic process
LOC_Os01g62900	amino acid kinase, putative, expressed	GO:0006561	proline biosynthetic process
LOC_Os01g67740	chromosome segregation protein, putative, expressed	GO:0051276	chromosome organization
LOC_Os01g69830	OsSPL2 - SBP-box gene family member, expressed	GO:0042309	homoiothermy
LOC_Os01g69830	OsSPL2 - SBP-box gene family member, expressed	GO:0050826	response to freezing
LOC_Os01g71000	protein kinase APK1B, chloroplast precursor, putative, expressed	GO:0006468	protein amino acid phosphorylation
LOC_Os01g72250	uridine 5-monophosphate synthase, putative, expressed	GO:0006207	'de novo' pyrimidine base biosynthetic process
LOC_Os01g72250	uridine 5-monophosphate synthase, putative, expressed	GO:0008152	metabolic process
LOC_Os01g72250	uridine 5-monophosphate synthase, putative, expressed	GO:0009116	nucleoside metabolic process
LOC_Os02g02320	OsSCP6 - Putative Serine Carboxypeptidase homologue, expressed	GO:0006508	proteolysis
LOC_Os02g02340	glycerol-3-phosphate acyltransferase, putative, expressed	GO:0008152	metabolic process
LOC_Os02g04640	Myb-like DNA-binding domain containing protein, putative, expressed	GO:0045449	regulation of transcription
LOC_Os02g04650	activator of 90 kDa heat shock protein ATPase homolog, putative, expressed	GO:0042309	homoiothermy
LOC_Os02g04650	activator of 90 kDa heat shock protein ATPase homolog, putative, expressed	GO:0050826	response to freezing
LOC_Os02g04840	GHMP kinases ATP-binding protein, putative, expressed	GO:0008152	metabolic process
LOC_Os02g04840	GHMP kinases ATP-binding protein, putative, expressed	GO:0016310	phosphorylation
LOC_Os02g09830	bZIP transcription factor domain containing protein, expressed	GO:0006355	regulation of transcription, DNA-dependent
LOC_Os02g11760	pleiotropic drug resistance protein, putative, expressed	GO:0006810	transport
LOC_Os02g13800	HSF-type DNA-binding domain containing protein, expressed	GO:0006350	transcription
LOC_Os02g13800	HSF-type DNA-binding domain containing protein, expressed	GO:0006355	regulation of transcription, DNA-dependent
LOC_Os02g13800	HSF-type DNA-binding domain containing protein, expressed	GO:0006950	response to stress
LOC_Os02g13800	HSF-type DNA-binding domain containing protein, expressed	GO:0045449	regulation of transcription
LOC_Os02g19924	aminotransferase, classes I and II, domain containing protein, expressed	GO:0006519	cellular amino acid and derivative metabolic process
LOC_Os02g19924	aminotransferase, classes I and II, domain containing protein, expressed	GO:0009058	biosynthetic process
LOC_Os02g32520	ERD1 protein, chloroplast precursor, putative, expressed	GO:0019538	protein metabolic process
LOC_Os02g33710	decarboxylase, putative, expressed	GO:0019752	carboxylic acid metabolic process
LOC_Os02g34970	no apical meristem protein, putative, expressed	GO:0045449	regulation of transcription
LOC_Os02g37420	ras-related protein, putative, expressed	GO:0006355	regulation of transcription, DNA-dependent
LOC_Os02g37420	ras-related protein, putative, expressed	GO:0006886	intracellular protein transport
LOC_Os02g37420	ras-related protein, putative, expressed	GO:0006913	nucleocytoplasmic transport
LOC_Os02g37420	ras-related protein, putative, expressed	GO:0007165	signal transduction
LOC_Os02g37420	ras-related protein, putative, expressed	GO:0007264	small GTPase mediated signal transduction
LOC_Os02g37420	ras-related protein, putative, expressed	GO:0015031	protein transport
LOC_Os02g41580	CAMK_CAMK_like.14 - CAMK includes calcium/calmodulin depedent protein kinases, expressed	GO:0006468	protein amino acid phosphorylation
LOC_Os02g47840	universal stress protein domain containing protein, putative, expressed	GO:0006950	response to stress
LOC_Os02g48190	expressed protein	GO:0042309	homoiothermy
LOC_Os02g48190	expressed protein	GO:0050826	response to freezing
LOC_Os02g48710	expressed protein	GO:0016068	type I hypersensitivity
LOC_Os02g48710	expressed protein	GO:0042309	homoiothermy
LOC_Os02g48710	expressed protein	GO:0050826	response to freezing
LOC_Os02g49760	potassium transporter, putative, expressed	GO:0006813	potassium ion transport
LOC_Os02g49760	potassium transporter, putative, expressed	GO:0006811	ion transport
LOC_Os02g49760	potassium transporter, putative, expressed	GO:0006810	transport
LOC_Os02g55140	leucine aminopeptidase, chloroplast precursor, putative, expressed	GO:0006508	proteolysis
LOC_Os02g55140	leucine aminopeptidase, chloroplast precursor, putative, expressed	GO:0016068	type I hypersensitivity
LOC_Os02g55140	leucine aminopeptidase, chloroplast precursor, putative, expressed	GO:0019538	protein metabolic process
LOC_Os02g55140	leucine aminopeptidase, chloroplast precursor, putative, expressed	GO:0042309	homoiothermy
LOC_Os02g55140	leucine aminopeptidase, chloroplast precursor, putative, expressed	GO:0050826	response to freezing
LOC_Os02g55430	alginate regulatory protein AlgP, putative, expressed	GO:0006334	nucleosome assembly
LOC_Os02g57240	oxidoreductase, aldo/keto reductase family protein, putative, expressed	GO:0055114	oxidation reduction
LOC_Os02g57240	oxidoreductase, aldo/keto reductase family protein, putative, expressed	GO:0006813	potassium ion transport
LOC_Os02g57240	oxidoreductase, aldo/keto reductase family protein, putative, expressed	GO:0006811	ion transport
LOC_Os02g57240	oxidoreductase, aldo/keto reductase family protein, putative, expressed	GO:0006810	transport
LOC_Os03g02260	DnaK family protein, putative, expressed	GO:0006457	protein folding
LOC_Os03g02260	DnaK family protein, putative, expressed	GO:0006950	response to stress
LOC_Os03g05280	ras-related protein, putative, expressed	GO:0015031	protein transport
LOC_Os03g05280	ras-related protein, putative, expressed	GO:0007264	small GTPase mediated signal transduction
LOC_Os03g05280	ras-related protein, putative, expressed	GO:0007165	signal transduction
LOC_Os03g05280	ras-related protein, putative, expressed	GO:0006913	nucleocytoplasmic transport
LOC_Os03g05280	ras-related protein, putative, expressed	GO:0006886	intracellular protein transport
LOC_Os03g05310	pheophorbide a oxygenase, chloroplast precursor, putative, expressed	GO:0015996	chlorophyll catabolic process
LOC_Os03g05310	pheophorbide a oxygenase, chloroplast precursor, putative, expressed	GO:0022900	electron transport chain
LOC_Os03g05310	pheophorbide a oxygenase, chloroplast precursor, putative, expressed	GO:0055114	oxidation reduction
LOC_Os03g08000	expressed protein	GO:0007186	G-protein coupled receptor protein signaling pathway
LOC_Os03g14170	3-ketoacyl-CoA synthase, putative, expressed	GO:0006633	fatty acid biosynthetic process
LOC_Os03g14170	3-ketoacyl-CoA synthase, putative, expressed	GO:0008152	metabolic process
LOC_Os03g15270	gibberellin receptor GID1L2, putative, expressed	GO:0008152	metabolic process
LOC_Os03g19680	enoyl-CoA hydratase/isomerase family protein, putative, expressed	GO:0008152	metabolic process
LOC_Os03g20370	OsCam1-1 - Calmodulin, expressed	GO:0001539	ciliary or flagellar motility
LOC_Os03g21060	No apical meristem protein, putative, expressed	GO:0045449	regulation of transcription
LOC_Os03g27230	phospho-2-dehydro-3-deoxyheptonate aldolase, chloroplast precursor, putative, expressed	GO:0008652	cellular amino acid biosynthetic process
LOC_Os03g27230	phospho-2-dehydro-3-deoxyheptonate aldolase, chloroplast precursor, putative, expressed	GO:0009073	aromatic amino acid family biosynthetic process
LOC_Os03g27230	phospho-2-dehydro-3-deoxyheptonate aldolase, chloroplast precursor, putative, expressed	GO:0009423	chorismate biosynthetic process
LOC_Os03g27230	phospho-2-dehydro-3-deoxyheptonate aldolase, chloroplast precursor, putative, expressed	GO:0033587	shikimate biosynthetic process
LOC_Os03g27280	CAMK_CAMK_like.19 - CAMK includes calcium/calmodulin depedent protein kinases, expressed	GO:0009738	abscisic acid mediated signaling pathway
LOC_Os03g27280	CAMK_CAMK_like.19 - CAMK includes calcium/calmodulin depedent protein kinases, expressed	GO:0006970	response to osmotic stress
LOC_Os03g27280	CAMK_CAMK_like.19 - CAMK includes calcium/calmodulin depedent protein kinases, expressed	GO:0006950	response to stress
LOC_Os03g27280	CAMK_CAMK_like.19 - CAMK includes calcium/calmodulin depedent protein kinases, expressed	GO:0006468	protein amino acid phosphorylation
LOC_Os03g27990	STRUBBELIG-RECEPTOR FAMILY 7 precursor, putative, expressed	GO:0006468	protein amino acid phosphorylation
LOC_Os03g45194	oxidoreductase, short chain dehydrogenase/reductase family domain containing protein, expressed	GO:0007186	G-protein coupled receptor protein signaling pathway
LOC_Os03g45194	oxidoreductase, short chain dehydrogenase/reductase family domain containing protein, expressed	GO:0008152	metabolic process
LOC_Os03g45194	oxidoreductase, short chain dehydrogenase/reductase family domain containing protein, expressed	GO:0010304	PSII associated light-harvesting complex II catabolic process
LOC_Os03g45194	oxidoreductase, short chain dehydrogenase/reductase family domain containing protein, expressed	GO:0015996	chlorophyll catabolic process
LOC_Os03g45194	oxidoreductase, short chain dehydrogenase/reductase family domain containing protein, expressed	GO:0045449	regulation of transcription
LOC_Os03g45210	2-aminoethanethiol dioxygenase, putative, expressed	GO:0055114	oxidation reduction
LOC_Os03g48310	plasma membrane ATPase, putative, expressed	GO:0006754	ATP biosynthetic process
LOC_Os03g48310	plasma membrane ATPase, putative, expressed	GO:0006812	cation transport
LOC_Os03g48310	plasma membrane ATPase, putative, expressed	GO:0008152	metabolic process
LOC_Os03g51110	MYB family transcription factor, putative, expressed	GO:0045449	regulation of transcription
LOC_Os03g53200	OsCML4 - Calmodulin-related calcium sensor protein, expressed	GO:0001539	ciliary or flagellar motility
LOC_Os03g55820	thioredoxin, putative, expressed	GO:0045454	cell redox homeostasis
LOC_Os03g56260	kinesin motor domain containing protein, putative, expressed	GO:0007018	microtubule-based movement
LOC_Os03g57900	zinc finger A20 and AN1 domain-containing stress-associated protein, putative, expressed	GO:0006950	response to stress
LOC_Os04g12540	receptor-like protein kinase, putative, expressed	GO:0006468	protein amino acid phosphorylation
LOC_Os04g16450	aquaporin protein, putative, expressed	GO:0006810	transport
LOC_Os04g32030	heavy metal-associated domain containing protein, expressed	GO:0006813	potassium ion transport
LOC_Os04g32030	heavy metal-associated domain containing protein, expressed	GO:0006826	iron ion transport
LOC_Os04g32030	heavy metal-associated domain containing protein, expressed	GO:0030001	metal ion transport
LOC_Os04g40040	copper methylamine oxidase precursor, putative, expressed	GO:0055114	oxidation reduction
LOC_Os04g40040	copper methylamine oxidase precursor, putative, expressed	GO:0009308	amine metabolic process
LOC_Os04g41540	OsCML22 - Calmodulin-related calcium sensor protein, expressed	GO:0001539	ciliary or flagellar motility
LOC_Os04g44830	thioredoxin, putative, expressed	GO:0050826	response to freezing
LOC_Os04g44830	thioredoxin, putative, expressed	GO:0045454	cell redox homeostasis
LOC_Os04g44830	thioredoxin, putative, expressed	GO:0042309	homoiothermy
LOC_Os04g44830	thioredoxin, putative, expressed	GO:0006662	glycerol ether metabolic process
LOC_Os04g49980	late embryogenesis abundant group 1, putative, expressed	GO:0009790	embryo development
LOC_Os04g52500	lecithine cholesterol acyltransferase, putative, expressed	GO:0006629	lipid metabolic process
LOC_Os05g03920	TKL_IRAK_DUF26-lf.3 - DUF26 kinases have homology to DUF26 containing loci, expressed	GO:0050826	response to freezing
LOC_Os05g03920	TKL_IRAK_DUF26-lf.3 - DUF26 kinases have homology to DUF26 containing loci, expressed	GO:0042309	homoiothermy
LOC_Os05g03920	TKL_IRAK_DUF26-lf.3 - DUF26 kinases have homology to DUF26 containing loci, expressed	GO:0006813	potassium ion transport
LOC_Os05g03920	TKL_IRAK_DUF26-lf.3 - DUF26 kinases have homology to DUF26 containing loci, expressed	GO:0006468	protein amino acid phosphorylation
LOC_Os05g04700	OsRCI2-6 - Hydrophobic protein LTI6B, expressed	GO:0032940	secretion by cell
LOC_Os05g04700	OsRCI2-6 - Hydrophobic protein LTI6B, expressed	GO:0009737	response to abscisic acid stimulus
LOC_Os05g04700	OsRCI2-6 - Hydrophobic protein LTI6B, expressed	GO:0009651	response to salt stress
LOC_Os05g04700	OsRCI2-6 - Hydrophobic protein LTI6B, expressed	GO:0009414	response to water deprivation
LOC_Os05g04700	OsRCI2-6 - Hydrophobic protein LTI6B, expressed	GO:0009409	response to cold
LOC_Os05g07810	universal stress protein domain containing protein, putative, expressed	GO:0006950	response to stress
LOC_Os05g11130	cytochrome P450, putative, expressed	GO:0055114	oxidation reduction
LOC_Os05g29990	NAD dependent epimerase/dehydratase family domain containing protein, expressed	GO:0045226	extracellular polysaccharide biosynthetic process
LOC_Os05g29990	NAD dependent epimerase/dehydratase family domain containing protein, expressed	GO:0044237	cellular metabolic process
LOC_Os05g29990	NAD dependent epimerase/dehydratase family domain containing protein, expressed	GO:0009058	biosynthetic process
LOC_Os05g29990	NAD dependent epimerase/dehydratase family domain containing protein, expressed	GO:0008152	metabolic process
LOC_Os05g29990	NAD dependent epimerase/dehydratase family domain containing protein, expressed	GO:0006694	steroid biosynthetic process
LOC_Os05g29990	NAD dependent epimerase/dehydratase family domain containing protein, expressed	GO:0005975	carbohydrate metabolic process
LOC_Os05g31670	AWPM-19-like membrane family protein, putative, expressed	GO:0006835	dicarboxylic acid transport
LOC_Os05g32630	mitochondrial carrier protein, putative, expressed	GO:0006810	transport
LOC_Os05g39680	PX domain containing protein, expressed	GO:0007154	cell communication
LOC_Os05g39690	oxidoreductase, aldo/keto reductase family protein, putative, expressed	GO:0055114	oxidation reduction
LOC_Os05g44340	heat shock protein 101, putative, expressed	GO:0006950	response to stress
LOC_Os05g44340	heat shock protein 101, putative, expressed	GO:0019538	protein metabolic process
LOC_Os05g44340	heat shock protein 101, putative, expressed	GO:0051085	chaperone mediated protein folding requiring cofactor
LOC_Os05g45350	dnaJ domain containing protein, expressed	GO:0006457	protein folding
LOC_Os05g48060	phosphatidylserine synthase, putative, expressed	GO:0006659	phosphatidylserine biosynthetic process
LOC_Os05g48810	dnaJ domain containing protein, expressed	GO:0006457	protein folding
LOC_Os05g48810	dnaJ domain containing protein, expressed	GO:0006950	response to stress
LOC_Os05g49300	iron-sulfur cluster assembly enzyme ISCU, mitochondrial precursor, putative, expressed	GO:0016226	iron-sulfur cluster assembly
LOC_Os05g50190	protein kinase domain containing protein, expressed	GO:0006468	protein amino acid phosphorylation
LOC_Os06g01200	zinc finger, C3HC4 type domain containing protein, expressed	GO:0006355	regulation of transcription, DNA-dependent
LOC_Os06g10280	CDP-alcohol phosphatidyltransferase, putative, expressed	GO:0008654	phospholipid biosynthetic process
LOC_Os06g11450	zinc finger, C3HC4 type domain containing protein, expressed	GO:0042309	homoiothermy
LOC_Os06g11450	zinc finger, C3HC4 type domain containing protein, expressed	GO:0050826	response to freezing
LOC_Os06g11610	heat shock 22 kDa protein, mitochondrial precursor, putative, expressed	GO:0006950	response to stress
LOC_Os06g11610	heat shock 22 kDa protein, mitochondrial precursor, putative, expressed	GO:0042309	homoiothermy
LOC_Os06g11610	heat shock 22 kDa protein, mitochondrial precursor, putative, expressed	GO:0050826	response to freezing
LOC_Os06g12530	CS domain containing protein, putative, expressed	GO:0006265	DNA topological change
LOC_Os06g15370	peptide transporter PTR2, putative, expressed	GO:0006810	transport
LOC_Os06g15370	peptide transporter PTR2, putative, expressed	GO:0006857	oligopeptide transport
LOC_Os06g21380	OsCttP3 - Putative C-terminal processing peptidase homologue, expressed	GO:0006508	proteolysis
LOC_Os06g27770	isoflavone reductase homolog IRL, putative, expressed	GO:0044237	cellular metabolic process
LOC_Os06g27770	isoflavone reductase homolog IRL, putative, expressed	GO:0008152	metabolic process
LOC_Os06g27770	isoflavone reductase homolog IRL, putative, expressed	GO:0006808	regulation of nitrogen utilization
LOC_Os06g29180	erythronate-4-phosphate dehydrogenase domain containing protein, expressed	GO:0008152	metabolic process
LOC_Os06g29180	erythronate-4-phosphate dehydrogenase domain containing protein, expressed	GO:0055114	oxidation reduction
LOC_Os06g42030	potassium transporter, putative, expressed	GO:0007186	G-protein coupled receptor protein signaling pathway
LOC_Os06g42030	potassium transporter, putative, expressed	GO:0006813	potassium ion transport
LOC_Os06g42030	potassium transporter, putative, expressed	GO:0006811	ion transport
LOC_Os06g42030	potassium transporter, putative, expressed	GO:0006810	transport
LOC_Os06g49640	uncharacterized UPF0114 domain containing protein, expressed	GO:0042309	homoiothermy
LOC_Os06g49640	uncharacterized UPF0114 domain containing protein, expressed	GO:0050826	response to freezing
LOC_Os06g49970	alpha-amylase precursor, putative, expressed	GO:0032940	secretion by cell
LOC_Os06g49970	alpha-amylase precursor, putative, expressed	GO:0008152	metabolic process
LOC_Os06g49970	alpha-amylase precursor, putative, expressed	GO:0005987	sucrose catabolic process
LOC_Os06g49970	alpha-amylase precursor, putative, expressed	GO:0005983	starch catabolic process
LOC_Os06g49970	alpha-amylase precursor, putative, expressed	GO:0005975	carbohydrate metabolic process
LOC_Os06g50080	DUF581 domain containing protein, expressed	GO:0042309	homoiothermy
LOC_Os06g50080	DUF581 domain containing protein, expressed	GO:0050826	response to freezing
LOC_Os06g51060	CHIT8 - Chitinase family protein precursor, expressed	GO:0005975	carbohydrate metabolic process
LOC_Os06g51060	CHIT8 - Chitinase family protein precursor, expressed	GO:0006032	chitin catabolic process
LOC_Os06g51060	CHIT8 - Chitinase family protein precursor, expressed	GO:0008152	metabolic process
LOC_Os06g51060	CHIT8 - Chitinase family protein precursor, expressed	GO:0016998	cell wall macromolecule catabolic process
LOC_Os07g07470	transketolase, putative, expressed	GO:0008152	metabolic process
LOC_Os07g44180	OsRCI2-10 - Hydrophobic protein LTI6A, expressed	GO:0009409	response to cold
LOC_Os07g44180	OsRCI2-10 - Hydrophobic protein LTI6A, expressed	GO:0009414	response to water deprivation
LOC_Os07g44180	OsRCI2-10 - Hydrophobic protein LTI6A, expressed	GO:0009651	response to salt stress
LOC_Os07g44180	OsRCI2-10 - Hydrophobic protein LTI6A, expressed	GO:0009737	response to abscisic acid stimulus
LOC_Os07g44180	OsRCI2-10 - Hydrophobic protein LTI6A, expressed	GO:0032940	secretion by cell
LOC_Os07g45000	cytochrome P450, putative, expressed	GO:0055114	oxidation reduction
LOC_Os07g47270	protein kinase APK1B, chloroplast precursor, putative, expressed	GO:0006468	protein amino acid phosphorylation
LOC_Os07g48160	alpha-galactosidase precursor, putative, expressed	GO:0008152	metabolic process
LOC_Os07g48160	alpha-galactosidase precursor, putative, expressed	GO:0005975	carbohydrate metabolic process
LOC_Os08g01490	cytochrome P450, putative, expressed	GO:0055114	oxidation reduction
LOC_Os08g09200	aconitate hydratase protein, putative, expressed	GO:0006097	glyoxylate cycle
LOC_Os08g09200	aconitate hydratase protein, putative, expressed	GO:0008152	metabolic process
LOC_Os08g30810	puromycin-sensitive aminopeptidase, putative, expressed	GO:0006508	proteolysis
LOC_Os08g40450	uvrB/uvrC motif family protein, expressed	GO:0006289	nucleotide-excision repair
LOC_Os08g40680	glycosyl hydrolase, putative, expressed	GO:0005975	carbohydrate metabolic process
LOC_Os08g43670	RING-H2 finger protein ATL2B, putative, expressed	GO:0046677	response to antibiotic
LOC_Os08g43670	RING-H2 finger protein ATL2B, putative, expressed	GO:0015904	tetracycline transport
LOC_Os08g45080	expressed protein	GO:0006355	regulation of transcription, DNA-dependent
LOC_Os09g17560	O-methyltransferase, putative, expressed	GO:0006468	protein amino acid phosphorylation
LOC_Os09g21180	homeobox associated leucine zipper, putative, expressed	GO:0006350	transcription
LOC_Os09g21180	homeobox associated leucine zipper, putative, expressed	GO:0006355	regulation of transcription, DNA-dependent
LOC_Os09g21180	homeobox associated leucine zipper, putative, expressed	GO:0045449	regulation of transcription
LOC_Os09g27050	HD domain containing protein, putative, expressed	GO:0015969	guanosine tetraphosphate metabolic process
LOC_Os09g31270	polygalacturonase, putative, expressed	GO:0008152	metabolic process
LOC_Os09g31270	polygalacturonase, putative, expressed	GO:0005975	carbohydrate metabolic process
LOC_Os09g36200	senescence-inducible chloroplast stay-green protein 1, putative, expressed	GO:0010304	PSII associated light-harvesting complex II catabolic process
LOC_Os09g36200	senescence-inducible chloroplast stay-green protein 1, putative, expressed	GO:0015996	chlorophyll catabolic process
LOC_Os10g01470	homeobox associated leucine zipper, putative, expressed	GO:0006350	transcription
LOC_Os10g01470	homeobox associated leucine zipper, putative, expressed	GO:0006355	regulation of transcription, DNA-dependent
LOC_Os10g01470	homeobox associated leucine zipper, putative, expressed	GO:0045449	regulation of transcription
LOC_Os10g09990	cytokinin-O-glucosyltransferase 3, putative, expressed	GO:0008152	metabolic process
LOC_Os10g17489	UDP-glucoronosyl and UDP-glucosyl transferase domain containing protein, expressed	GO:0008152	metabolic process
LOC_Os10g25010	OsCML8 - Calmodulin-related calcium sensor protein, expressed	GO:0001539	ciliary or flagellar motility
LOC_Os10g26620	dof zinc finger domain containing protein, putative, expressed	GO:0045449	regulation of transcription
LOC_Os10g28120	glycosyl hydrolase, putative, expressed	GO:0005975	carbohydrate metabolic process
LOC_Os10g28120	glycosyl hydrolase, putative, expressed	GO:0006032	chitin catabolic process
LOC_Os10g28120	glycosyl hydrolase, putative, expressed	GO:0008152	metabolic process
LOC_Os10g37210	FAD dependent oxidoreductase domain containing protein, expressed	GO:0055114	oxidation reduction
LOC_Os10g37340	cystathionine gamma-synthase, putative, expressed	GO:0006520	cellular amino acid metabolic process
LOC_Os10g38090	cytochrome P450, putative, expressed	GO:0055114	oxidation reduction
LOC_Os10g39670	protein kinase family protein, putative, expressed	GO:0006468	protein amino acid phosphorylation
LOC_Os10g42190	leucine rich repeat containing protein, expressed	GO:0042309	homoiothermy
LOC_Os10g42190	leucine rich repeat containing protein, expressed	GO:0050826	response to freezing
LOC_Os10g42960	urea active transporter, putative, expressed	GO:0006810	transport
LOC_Os11g09020	amino acid transporter, putative, expressed	GO:0006865	amino acid transport
LOC_Os11g10770	disease resistance protein RGA3, putative, expressed	GO:0006915	apoptosis
LOC_Os11g10770	disease resistance protein RGA3, putative, expressed	GO:0006952	defense response
LOC_Os11g11790	NBS-LRR type disease resistance protein, putative, expressed	GO:0006952	defense response
LOC_Os11g11790	NBS-LRR type disease resistance protein, putative, expressed	GO:0006915	apoptosis
LOC_Os11g31060	IQ calmodulin-binding and BAG domain containing protein, putative, expressed	GO:0006915	apoptosis
LOC_Os11g32240	cytochrome P450 51, putative, expressed	GO:0055114	oxidation reduction
LOC_Os12g03050	no apical meristem protein, putative, expressed	GO:0006350	transcription
LOC_Os12g03050	no apical meristem protein, putative, expressed	GO:0045449	regulation of transcription
LOC_Os12g37410	CPuORF5 - conserved peptide uORF-containing transcript, expressed	GO:0006355	regulation of transcription, DNA-dependent
LOC_Os12g40330	expressed protein	GO:0007217	tachykinin receptor signaling pathway
LOC_Os12g42910	sodium/calcium exchanger protein, putative, expressed	GO:0007606	sensory perception of chemical stimulus

## Sheet: S8
Unique DEGs down-regulated in Leaf of sensitive pogenies and their associated GOs
Locus ID	RGAP Ver 6 Annotation	GO ID	GO Name
LOC_Os01g02080	peptidyl-prolyl cis-trans isomerase, putative, expressed	GO:0042309	homoiothermy
LOC_Os01g02080	peptidyl-prolyl cis-trans isomerase, putative, expressed	GO:0050826	response to freezing
LOC_Os01g08310	serine/threonine protein phosphatase 2A 59 kDa regulatory subunit Bgamma isoform, putative, expressed	GO:0006813	potassium ion transport
LOC_Os01g08310	serine/threonine protein phosphatase 2A 59 kDa regulatory subunit Bgamma isoform, putative, expressed	GO:0007165	signal transduction
LOC_Os01g13120	aquaporin protein, putative, expressed	GO:0006810	transport
LOC_Os01g17214	major facilitator superfamily antiporter, putative, expressed	GO:0046677	response to antibiotic
LOC_Os01g17214	major facilitator superfamily antiporter, putative, expressed	GO:0015904	tetracycline transport
LOC_Os01g26210	OsWAK6 - OsWAK receptor-like protein kinase, expressed	GO:0006468	protein amino acid phosphorylation
LOC_Os01g34060	MYB family transcription factor, putative, expressed	GO:0042309	homoiothermy
LOC_Os01g34060	MYB family transcription factor, putative, expressed	GO:0050826	response to freezing
LOC_Os01g39960	lycopene epsilon cyclase, chloroplast precursor, putative, expressed	GO:0016117	carotenoid biosynthetic process
LOC_Os01g39960	lycopene epsilon cyclase, chloroplast precursor, putative, expressed	GO:0006072	glycerol-3-phosphate metabolic process
LOC_Os01g41710	chlorophyll A-B binding protein, putative, expressed	GO:0009765	photosynthesis, light harvesting
LOC_Os01g41710	chlorophyll A-B binding protein, putative, expressed	GO:0015979	photosynthesis
LOC_Os01g41710	chlorophyll A-B binding protein, putative, expressed	GO:0018298	protein-chromophore linkage
LOC_Os01g42730	GDSL-like lipase/acylhydrolase, putative, expressed	GO:0006629	lipid metabolic process
LOC_Os01g45274	carbonic anhydrase, chloroplast precursor, putative, expressed	GO:0015976	carbon utilization
LOC_Os01g45274	carbonic anhydrase, chloroplast precursor, putative, expressed	GO:0006412	translation
LOC_Os01g50080	MDR-like ABC transporter, putative, expressed	GO:0006810	transport
LOC_Os01g52230	phosphoethanolamine/phosphocholine phosphatase, putative, expressed	GO:0008152	metabolic process
LOC_Os01g61920	Core histone H2A/H2B/H3/H4 domain containing protein, putative, expressed	GO:0006352	transcription initiation
LOC_Os01g61920	Core histone H2A/H2B/H3/H4 domain containing protein, putative, expressed	GO:0006334	nucleosome assembly
LOC_Os01g62840	mannose-1-phosphate guanyltransferase, putative, expressed	GO:0009058	biosynthetic process
LOC_Os02g13290	phosphoethanolamine/phosphocholine phosphatase, putative, expressed	GO:0008152	metabolic process
LOC_Os02g33020	SOUL heme-binding protein, putative, expressed	GO:0006355	regulation of transcription, DNA-dependent
LOC_Os02g42570	ferredoxin-thioredoxin reductase, variable chain, putative, expressed	GO:0050826	response to freezing
LOC_Os02g42570	ferredoxin-thioredoxin reductase, variable chain, putative, expressed	GO:0042309	homoiothermy
LOC_Os02g42570	ferredoxin-thioredoxin reductase, variable chain, putative, expressed	GO:0015979	photosynthesis
LOC_Os02g45170	helix-loop-helix DNA-binding protein, putative, expressed	GO:0045449	regulation of transcription
LOC_Os02g51900	cytokinin-O-glucosyltransferase 2, putative, expressed	GO:0008152	metabolic process
LOC_Os02g54640	glutamate receptor, putative, expressed	GO:0007186	G-protein coupled receptor protein signaling pathway
LOC_Os02g54640	glutamate receptor, putative, expressed	GO:0006811	ion transport
LOC_Os02g54640	glutamate receptor, putative, expressed	GO:0006810	transport
LOC_Os03g08730	uroporphyrinogen III synthase, putative, expressed	GO:0006779	porphyrin biosynthetic process
LOC_Os03g08730	uroporphyrinogen III synthase, putative, expressed	GO:0015995	chlorophyll biosynthetic process
LOC_Os03g08730	uroporphyrinogen III synthase, putative, expressed	GO:0033014	tetrapyrrole biosynthetic process
LOC_Os03g11614	OsMADS1 - MADS-box family gene with MIKCc type-box, expressed	GO:0045595	regulation of cell differentiation
LOC_Os03g11614	OsMADS1 - MADS-box family gene with MIKCc type-box, expressed	GO:0045449	regulation of transcription
LOC_Os03g11614	OsMADS1 - MADS-box family gene with MIKCc type-box, expressed	GO:0042127	regulation of cell proliferation
LOC_Os03g11614	OsMADS1 - MADS-box family gene with MIKCc type-box, expressed	GO:0030154	cell differentiation
LOC_Os03g11614	OsMADS1 - MADS-box family gene with MIKCc type-box, expressed	GO:0010093	specification of floral organ identity
LOC_Os03g11614	OsMADS1 - MADS-box family gene with MIKCc type-box, expressed	GO:0010076	maintenance of floral meristem identity
LOC_Os03g11614	OsMADS1 - MADS-box family gene with MIKCc type-box, expressed	GO:0009908	flower development
LOC_Os03g11614	OsMADS1 - MADS-box family gene with MIKCc type-box, expressed	GO:0007275	multicellular organismal development
LOC_Os03g11614	OsMADS1 - MADS-box family gene with MIKCc type-box, expressed	GO:0006355	regulation of transcription, DNA-dependent
LOC_Os03g11614	OsMADS1 - MADS-box family gene with MIKCc type-box, expressed	GO:0006350	transcription
LOC_Os03g11614	OsMADS1 - MADS-box family gene with MIKCc type-box, expressed	GO:0001708	cell fate specification
LOC_Os03g12530	cation efflux family protein, putative, expressed	GO:0006812	cation transport
LOC_Os03g17590	cat eye syndrome critical region protein 5 precursor, putative, expressed	GO:0008152	metabolic process
LOC_Os03g19240	AMP-binding enzyme, putative, expressed	GO:0006096	glycolysis
LOC_Os03g19240	AMP-binding enzyme, putative, expressed	GO:0008152	metabolic process
LOC_Os03g22180	60S ribosomal protein L18-3, putative, expressed	GO:0006412	translation
LOC_Os03g22370	ultraviolet-B-repressible protein, putative, expressed	GO:0050826	response to freezing
LOC_Os03g22370	ultraviolet-B-repressible protein, putative, expressed	GO:0042309	homoiothermy
LOC_Os03g22370	ultraviolet-B-repressible protein, putative, expressed	GO:0015979	photosynthesis
LOC_Os03g22370	ultraviolet-B-repressible protein, putative, expressed	GO:0006412	translation
LOC_Os03g25450	h/ACA ribonucleoprotein complex subunit 4, putative, expressed	GO:0001522	pseudouridine synthesis
LOC_Os03g25450	h/ACA ribonucleoprotein complex subunit 4, putative, expressed	GO:0006396	RNA processing
LOC_Os03g25450	h/ACA ribonucleoprotein complex subunit 4, putative, expressed	GO:0009451	RNA modification
LOC_Os03g27040	heavy metal-associated domain containing protein, expressed	GO:0006754	ATP biosynthetic process
LOC_Os03g27040	heavy metal-associated domain containing protein, expressed	GO:0030001	metal ion transport
LOC_Os03g63330	aspartokinase, chloroplast precursor, putative, expressed	GO:0008652	cellular amino acid biosynthetic process
LOC_Os03g63330	aspartokinase, chloroplast precursor, putative, expressed	GO:0008152	metabolic process
LOC_Os04g40874	glucose-6-phosphate 1-dehydrogenase, cytoplasmic isoform, putative, expressed	GO:0006006	glucose metabolic process
LOC_Os04g40874	glucose-6-phosphate 1-dehydrogenase, cytoplasmic isoform, putative, expressed	GO:0008152	metabolic process
LOC_Os04g40874	glucose-6-phosphate 1-dehydrogenase, cytoplasmic isoform, putative, expressed	GO:0055114	oxidation reduction
LOC_Os04g46990	cis-zeatin O-glucosyltransferase, putative, expressed	GO:0008152	metabolic process
LOC_Os04g49890	multidrug resistance-associated protein, putative, expressed	GO:0006810	transport
LOC_Os04g54020	receptor-like kinase, putative	GO:0006468	protein amino acid phosphorylation
LOC_Os04g54020	receptor-like kinase, putative	GO:0048544	recognition of pollen
LOC_Os05g04610	ABC transporter, ATP-binding protein, putative, expressed	GO:0015833	peptide transport
LOC_Os05g04610	ABC transporter, ATP-binding protein, putative, expressed	GO:0006810	transport
LOC_Os05g06920	relA-SpoT like protein RSH4, putative, expressed	GO:0015969	guanosine tetraphosphate metabolic process
LOC_Os05g06920	relA-SpoT like protein RSH4, putative, expressed	GO:0042309	homoiothermy
LOC_Os05g06920	relA-SpoT like protein RSH4, putative, expressed	GO:0050826	response to freezing
LOC_Os05g25370	TKL_IRAK_CrRLK1L-1.2 - The CrRLK1L-1 subfamily has homology to the CrRLK1L homolog, expressed	GO:0006468	protein amino acid phosphorylation
LOC_Os05g25370	TKL_IRAK_CrRLK1L-1.2 - The CrRLK1L-1 subfamily has homology to the CrRLK1L homolog, expressed	GO:0008152	metabolic process
LOC_Os05g25370	TKL_IRAK_CrRLK1L-1.2 - The CrRLK1L-1 subfamily has homology to the CrRLK1L homolog, expressed	GO:0016310	phosphorylation
LOC_Os05g32390	FZL, putative, expressed	GO:0009228	thiamin biosynthetic process
LOC_Os05g32420	expressed protein	GO:0050826	response to freezing
LOC_Os05g32420	expressed protein	GO:0042309	homoiothermy
LOC_Os05g48422	60S ribosomal protein-related, putative, expressed	GO:0006396	RNA processing
LOC_Os05g49800	ketol-acid reductoisomerase, chloroplast precursor, putative, expressed	GO:0008152	metabolic process
LOC_Os05g49800	ketol-acid reductoisomerase, chloroplast precursor, putative, expressed	GO:0008652	cellular amino acid biosynthetic process
LOC_Os05g49800	ketol-acid reductoisomerase, chloroplast precursor, putative, expressed	GO:0009082	branched chain family amino acid biosynthetic process
LOC_Os05g49800	ketol-acid reductoisomerase, chloroplast precursor, putative, expressed	GO:0055114	oxidation reduction
LOC_Os06g02028	eyes absent homolog 4, putative, expressed	GO:0007275	multicellular organismal development
LOC_Os06g05050	OsWAK61 - OsWAK receptor-like protein kinase, expressed	GO:0006468	protein amino acid phosphorylation
LOC_Os06g12310	aquaporin protein, putative, expressed	GO:0006810	transport
LOC_Os06g19070	cytochrome P450, putative, expressed	GO:0055114	oxidation reduction
LOC_Os06g39640	PINHEAD, putative, expressed	GO:0048366	leaf development
LOC_Os06g39640	PINHEAD, putative, expressed	GO:0031047	gene silencing by RNA
LOC_Os06g39640	PINHEAD, putative, expressed	GO:0019827	stem cell maintenance
LOC_Os06g39640	PINHEAD, putative, expressed	GO:0007275	multicellular organismal development
LOC_Os06g39756	ATP synthase epsilon chain, putative	GO:0015986	ATP synthesis coupled proton transport
LOC_Os06g39880	cytochrome P450 72A1, putative	GO:0055114	oxidation reduction
LOC_Os06g47940	nifU, putative, expressed	GO:0016226	iron-sulfur cluster assembly
LOC_Os06g49160	thylakoid lumenal 16.5 kDa protein, chloroplast precursor, putative, expressed	GO:0042309	homoiothermy
LOC_Os06g49160	thylakoid lumenal 16.5 kDa protein, chloroplast precursor, putative, expressed	GO:0050826	response to freezing
LOC_Os07g01030	glycosyl transferase, group 1 domain containing protein, expressed	GO:0009058	biosynthetic process
LOC_Os07g02780	STE_MEKK_ste11_MAP3K.20 - STE kinases include homologs to sterile 7, sterile 11 and sterile 20 from yeast, expressed	GO:0006468	protein amino acid phosphorylation
LOC_Os07g06860	gibberellin receptor GID1L2, putative, expressed	GO:0008152	metabolic process
LOC_Os07g09190	transketolase, putative, expressed	GO:0008152	metabolic process
LOC_Os07g09190	transketolase, putative, expressed	GO:0016114	terpenoid biosynthetic process
LOC_Os07g30150	phosphoribosyl transferase, putative, expressed	GO:0006168	adenine salvage
LOC_Os07g30150	phosphoribosyl transferase, putative, expressed	GO:0009116	nucleoside metabolic process
LOC_Os07g32880	ATP synthase gamma chain, putative, expressed	GO:0015992	proton transport
LOC_Os07g32880	ATP synthase gamma chain, putative, expressed	GO:0015986	ATP synthesis coupled proton transport
LOC_Os07g32880	ATP synthase gamma chain, putative, expressed	GO:0006811	ion transport
LOC_Os07g32880	ATP synthase gamma chain, putative, expressed	GO:0006810	transport
LOC_Os07g32880	ATP synthase gamma chain, putative, expressed	GO:0006754	ATP biosynthetic process
LOC_Os07g47420	60S ribosome subunit biogenesis protein NIP7, putative, expressed	GO:0042255	ribosome assembly
LOC_Os07g49110	D-alanine--D-alanine ligase family, putative, expressed	GO:0009252	peptidoglycan biosynthetic process
LOC_Os07g49240	MRH1, putative, expressed	GO:0006468	protein amino acid phosphorylation
LOC_Os08g02540	adenylate kinase, putative, expressed	GO:0006139	nucleobase, nucleoside, nucleotide and nucleic acid metabolic process
LOC_Os08g06040	60S ribosomal protein L34, putative, expressed	GO:0006412	translation
LOC_Os08g34220	omega-6 fatty acid desaturase, chloroplast precursor, putative, expressed	GO:0006629	lipid metabolic process
LOC_Os08g36590	antifreeze glycoprotein, putative, expressed	GO:0050826	response to freezing
LOC_Os08g36590	antifreeze glycoprotein, putative, expressed	GO:0042309	homoiothermy
LOC_Os08g41830	sulfite oxidase, putative, expressed	GO:0055114	oxidation reduction
LOC_Os09g12290	bifunctional aspartokinase/homoserine dehydrogenase, chloroplast precursor, putative, expressed	GO:0055114	oxidation reduction
LOC_Os09g12290	bifunctional aspartokinase/homoserine dehydrogenase, chloroplast precursor, putative, expressed	GO:0009067	aspartate family amino acid biosynthetic process
LOC_Os09g12290	bifunctional aspartokinase/homoserine dehydrogenase, chloroplast precursor, putative, expressed	GO:0008652	cellular amino acid biosynthetic process
LOC_Os09g12290	bifunctional aspartokinase/homoserine dehydrogenase, chloroplast precursor, putative, expressed	GO:0008152	metabolic process
LOC_Os09g12290	bifunctional aspartokinase/homoserine dehydrogenase, chloroplast precursor, putative, expressed	GO:0006520	cellular amino acid metabolic process
LOC_Os09g12290	bifunctional aspartokinase/homoserine dehydrogenase, chloroplast precursor, putative, expressed	GO:0006418	tRNA aminoacylation for protein translation
LOC_Os09g12290	bifunctional aspartokinase/homoserine dehydrogenase, chloroplast precursor, putative, expressed	GO:0006412	translation
LOC_Os09g28390	cytochrome P450, putative, expressed	GO:0055114	oxidation reduction
LOC_Os09g30340	photosystem I reaction center subunit, chloroplast precursor, putative, expressed	GO:0015979	photosynthesis
LOC_Os10g05130	expressed protein	GO:0016068	type I hypersensitivity
LOC_Os10g21264	ATP synthase epsilon chain, putative	GO:0015986	ATP synthesis coupled proton transport
LOC_Os10g36924	aquaporin protein, putative, expressed	GO:0006810	transport
LOC_Os10g37180	glycine cleavage system H protein, putative, expressed	GO:0006546	glycine catabolic process
LOC_Os11g03710	mitochondrial import inner membrane translocase subunit Tim, putative, expressed	GO:0065002	intracellular protein transmembrane transport
LOC_Os11g03710	mitochondrial import inner membrane translocase subunit Tim, putative, expressed	GO:0045039	protein import into mitochondrial inner membrane
LOC_Os11g03710	mitochondrial import inner membrane translocase subunit Tim, putative, expressed	GO:0015031	protein transport
LOC_Os11g03710	mitochondrial import inner membrane translocase subunit Tim, putative, expressed	GO:0006810	transport
LOC_Os11g03710	mitochondrial import inner membrane translocase subunit Tim, putative, expressed	GO:0006626	protein targeting to mitochondrion
LOC_Os11g31190	nodulin MtN3 family protein, putative, expressed	GO:0015904	tetracycline transport
LOC_Os11g31190	nodulin MtN3 family protein, putative, expressed	GO:0046677	response to antibiotic
LOC_Os11g32770	ribulose bisphosphate carboxylase large chain precursor, putative	GO:0015977	carbon fixation
LOC_Os11g41150	nitrilase-associated protein, putative, expressed	GO:0050826	response to freezing
LOC_Os11g41150	nitrilase-associated protein, putative, expressed	GO:0042309	homoiothermy
LOC_Os12g05550	sialyltransferase family domain containing protein, expressed	GO:0006486	protein amino acid glycosylation
LOC_Os12g08770	photosystem I reaction center subunit N, chloroplast precursor, putative, expressed	GO:0015979	photosynthesis
LOC_Os12g19430	ATP synthase epsilon chain, putative	GO:0015986	ATP synthesis coupled proton transport
LOC_Os12g36830	pathogenesis-related Bet v I family protein, putative, expressed	GO:0009607	response to biotic stimulus
LOC_Os12g36830	pathogenesis-related Bet v I family protein, putative, expressed	GO:0006952	defense response
LOC_Os12g36850	pathogenesis-related Bet v I family protein, putative, expressed	GO:0006952	defense response
LOC_Os12g36850	pathogenesis-related Bet v I family protein, putative, expressed	GO:0009607	response to biotic stimulus
LOC_Os12g39360	aspartic proteinase nepenthesin precursor, putative, expressed	GO:0006508	proteolysis
LOC_Os12g39640	MYB family transcription factor, putative, expressed	GO:0050826	response to freezing
LOC_Os12g39640	MYB family transcription factor, putative, expressed	GO:0045449	regulation of transcription
LOC_Os12g39640	MYB family transcription factor, putative, expressed	GO:0042309	homoiothermy
LOC_Os12g42980	cysteine synthase, putative, expressed	GO:0006520	cellular amino acid metabolic process
LOC_Os12g42980	cysteine synthase, putative, expressed	GO:0006535	cysteine biosynthetic process from serine
LOC_Os12g42980	cysteine synthase, putative, expressed	GO:0008152	metabolic process
LOC_Os12g42980	cysteine synthase, putative, expressed	GO:0008652	cellular amino acid biosynthetic process
LOC_Os12g42980	cysteine synthase, putative, expressed	GO:0019344	cysteine biosynthetic process
LOC_Os12g43600	RNA recognition motif containing protein, expressed	GO:0007017	microtubule-based process
LOC_Os12g43600	RNA recognition motif containing protein, expressed	GO:0051260	protein homooligomerization

## Sheet: S9
GOs common between Horkuch ♀ and IR29 ♀ Population associated with up-regulated genes in leaf under salt
Gene ID	Gene Annotation	GO ID	GO term	Pathway
LOC_Os03g55820	thioredoxin, putative, expressed	GO:0045454	cell redox homeostasis	x				H-pop-up-stress-leaf
								IR-pop-up-stress-leaf
LOC_Os03g58630	thioredoxin, putative, expressed	GO:0045454	cell redox homeostasis	x
LOC_Os03g05310	pheophorbide a oxygenase, chloroplast precursor, putative, expressed	GO:0022900	electron transport chain	Porphyrin and chlorophyll metabolism
LOC_Os03g61920	electron transfer flavoprotein subunit alpha, mitochondrial precursor, putative, expressed	GO:0022900	electron transport chain	x
LOC_Os05g01820	cytochrome b5-like Heme/Steroid binding domain containing protein, expressed	GO:0022900	electron transport chain	x
LOC_Os07g05400	ferredoxin--NADP reductase, chloroplast precursor, putative, expressed	GO:0022900	electron transport chain	Photosynthesis
LOC_Os03g48450	SCARECROW, putative, expressed	GO:0007186	G-protein coupled receptor p-signaling P	x
LOC_Os03g51390	expressed protein	GO:0007186	G-protein coupled receptor p-signaling P	x
LOC_Os04g53990	ethylene-responsive protein related, putative, expressed	GO:0007186	G-protein coupled receptor p-signaling P	x
LOC_Os01g70790	SRC2 protein, putative, expressed	GO:0007186	G-protein coupled recr P-signaling P	x
LOC_Os04g32740	hydrolase, NUDIX family, domain containing protein, expressed	GO:0007186	G-protein coupled recr P-signaling P	x
LOC_Os04g52504	adhesive/proline-rich protein, putative, expressed	GO:0007186	G-protein coupled recr signaling P	x
LOC_Os08g01310	phospholipase C, putative, expressed	GO:0023034	intracellular signaling pathway	x
LOC_Os04g35840	T-complex protein 11, putative, expressed	GO:0023034	intracellular signaling pathway	x
LOC_Os09g36520	ki1 protein, putative, expressed	GO:0023034	intracellular signaling pathway	x
LOC_Os02g49760	potassium transporter, putative, expressed	GO:0006811	ion transport	x
LOC_Os07g32530	potassium transporter, putative, expressed	GO:0006811	ion transport	x
LOC_Os01g16670	BSD domain-containing protein, putative, expressed	GO:0006813	potassium ion transport	x
LOC_Os01g45990	potassium channel AKT1, putative, expressed	GO:0006813	potassium ion transport	x
LOC_Os01g58380	3-hydroxybutyryl-CoA dehydrogenase, putative, expressed	GO:0006813	potassium ion transport	Phenylalanine metabolism
				Benzoate degradation
				Butanoate metabolism
LOC_Os02g07980	expressed protein	GO:0006813	potassium ion transport	x
LOC_Os02g09480	myb-like DNA-binding domain containing protein, putative, expressed	GO:0006813	potassium ion transport	x
LOC_Os04g32030	heavy metal-associated domain containing protein, expressed	GO:0006813	potassium ion transport	x
LOC_Os05g03920	TKL_IRAK_DUF26-lf.3 - DUF26 kinases have homology to DUF26 containing loci, expressed	GO:0006813	potassium ion transport	x
LOC_Os06g42030	potassium transporter, putative, expressed	GO:0006813	potassium ion transport	x
LOC_Os07g39310	ZOS7-06 - C2H2 zinc finger protein, expressed	GO:0006813	potassium ion transport	x
LOC_Os08g10550	potassium transporter, putative, expressed	GO:0006813	potassium ion transport	x
LOC_Os01g45990	potassium channel AKT1, putative, expressed	GO:0006811	ion transport	x
LOC_Os06g42030	potassium transporter, putative, expressed	GO:0006811	ion transport	x
LOC_Os02g39910	B4-BTB1 - Bric-a-Brac, Tramtrack, Broad Complex BTB domain with B4 subfamily conserved sequence, expressed	GO:0006813	potassium ion transport	x
LOC_Os01g11250	potassium channel KAT1, putative, expressed	GO:0006810	transport	x
LOC_Os04g32030	heavy metal-associated domain containing protein, expressed	GO:0006826	iron ion transport	x
LOC_Os06g48720	cadmium/zinc-transporting ATPase 4, putative, expressed	GO:0030001	metal ion transport	x
LOC_Os03g60480	heavy metal-associated domain containing protein, expressed	GO:0015694	mercury ion transport	x
LOC_Os04g32030	heavy metal-associated domain containing protein, expressed	GO:0006826	iron ion transport	x
LOC_Os06g48720	cadmium/zinc-transporting ATPase 4, putative, expressed	GO:0030001	metal ion transport	x
LOC_Os08g31340	heavy metal-associated domain containing protein, expressed	GO:0030001	metal ion transport	x
LOC_Os04g50216	SNARE associated Golgi protein, putative, expressed	GO:0006821	chloride transport	x
LOC_Os09g25314	cytochrome c oxidase copper chaperone, putative, expressed	GO:0006825	copper ion transport	x
LOC_Os09g34900	bile acid sodium symporter family protein, putative, expressed	GO:0006814	sodium ion transport	x
LOC_Os11g04460	calcium-transporting ATPase, plasma membrane-type, putative, expressed	GO:0006816	calcium ion transport	x
LOC_Os02g32814	heavy metal-associated domain containing protein, expressed	GO:0030001	metal ion transport	x
LOC_Os02g48880	chloride transporter, chloride channel family, putative, expressed	GO:0006821	chloride transport	x
LOC_Os01g08290	transmembrane protein, putative, expressed	GO:0015986	ATP synthesis coupled proton transport	x
LOC_Os01g46980	vacuolar ATP synthase subunit E, putative, expressed	GO:0015986	ATP synthesis coupled proton transport	Oxidative phosphorylation
				Phagosome
				Synaptic vesicle cycle
				Collecting duct acid secretion
				Vibrio cholerae infection
				Epithelial cell signaling in Helicobacter pylori infection
				Rheumatoid arthritis
LOC_Os07g44940	ATP12 ATPase, putative, expressed	GO:0043461	proton-transporting ATP synthase complex assembly	x
LOC_Os07g44940	ATP12 ATPase, putative, expressed	GO:0043461	proton-transporting ATP synthase complex assembly	x
LOC_Os02g47320	vacuolar ATPase G subunit, putative, expressed	GO:0015992	proton transport	x
LOC_Os06g08080	inorganic H+ pyrophosphatase, putative, expressed	GO:0015992	proton transport	Oxidative phosphorylation
LOC_Os07g36470	vacuolar ATP synthase subunit H, putative, expressed	GO:0015986	ATP synthesis coupled proton T	x
LOC_Os03g40540	cytochrome P450, putative, expressed	GO:0001578	microtubule bundle formation	Brassinosteroid biosynthesis
LOC_Os03g56260	kinesin motor domain containing protein, putative, expressed	GO:0007018	microtubule-based movement	x
LOC_Os07g38730	tubulin/FtsZ domain containing protein, putative, expressed	GO:0007018	microtubule-based movement	x
LOC_Os09g02650	kinesin motor domain containing protein, putative, expressed	GO:0007018	microtubule-based movement	x
LOC_Os01g23870	expressed protein	GO:0007017	microtubule-based process	x
LOC_Os02g32340	Spc97 / Spc98 family protein, putative, expressed	GO:0000226	microtubule cytoskeleton organization	x
LOC_Os01g12760	cytochrome P450, putative, expressed	GO:0055114	oxidation reduction	x
LOC_Os01g62900	amino acid kinase, putative, expressed	GO:0055114	oxidation reduction	x
LOC_Os03g04660	cytochrome P450 86A1, putative, expressed	GO:0055114	oxidation reduction	Arginine and proline metabolism
				Biosynthesis of amino acids
LOC_Os03g05310	pheophorbide a oxygenase, chloroplast precursor, putative, expressed	GO:0055114	oxidation reduction	Porphyrin and chlorophyll metabolism
LOC_Os03g19580	expressed protein	GO:0055114	oxidation reduction	x
LOC_Os03g24380	glutathione peroxidase domain containing protein, expressed	GO:0055114	oxidation reduction	x
LOC_Os03g40540	cytochrome P450, putative, expressed	GO:0055114	oxidation reduction	x
LOC_Os03g55380	oxidoreductase, putative, expressed	GO:0055114	oxidation reduction	x
LOC_Os04g40040	copper methylamine oxidase precursor, putative, expressed	GO:0055114	oxidation reduction	Glycine, serine and threonine metabolism
				Tyrosine metabolism
				Phenylalanine metabolism
				beta-Alanine metabolism
				Isoquinoline alkaloid biosynthesis
				Tropane, piperidine and pyridine alkaloid biosynthesis
LOC_Os05g25640	cytochrome P450, putative, expressed	GO:0055114	oxidation reduction	Ubiquinone and other terpenoid-quinone biosynthesis
				Phenylalanine metabolism
				Phenylpropanoid biosynthesis
				Flavonoid biosynthesis
				Stilbenoid, diarylheptanoid and gingerol biosynthesis
				Degradation of aromatic compounds
LOC_Os05g50250	cinnamoyl-CoA reductase-related, putative, expressed	GO:0055114	oxidation reduction	x
LOC_Os06g07760	sulfiredoxin-1, putative, expressed	GO:0055114	oxidation reduction	x
LOC_Os06g29180	erythronate-4-phosphate dehydrogenase domain containing protein, expressed	GO:0055114	oxidation reduction	Glyoxylate and dicarboxylate metabolism
				Methane metabolism
				Carbon metabolism
LOC_Os07g45000	cytochrome P450, putative, expressed	GO:0055114	oxidation reduction	x
LOC_Os08g01490	cytochrome P450, putative, expressed	GO:0055114	oxidation reduction	x
LOC_Os10g31810	expressed protein	GO:0055114	oxidation reduction	x
LOC_Os12g07810	aldehyde dehydrogenase, putative, expressed	GO:0055114	oxidation reduction	x
				x
LOC_Os01g43740	cytochrome P450 72A1, putative, expressed	GO:0055114	oxidation reduction	x
LOC_Os02g29960	cytochrome P450, putative, expressed	GO:0055114	oxidation reduction	x
LOC_Os02g54980	pheophorbide a oxygenase, chloroplast precursor, putative, expressed	GO:0055114	oxidation reduction	x
LOC_Os03g04680	cytochrome P450, putative, expressed	GO:0055114	oxidation reduction	x
LOC_Os04g20070	tropinone reductase 2, putative, expressed	GO:0055114	oxidation reduction	x
LOC_Os04g26910	oxidoreductase, aldo/keto reductase family protein, putative, expressed	GO:0055114	oxidation reduction	x
LOC_Os04g37490	oxidoreductase, aldo/keto reductase family protein, putative, expressed	GO:0055114	oxidation reduction	Fructose and mannose metabolism
				Bisphenol degradation
				Linoleic acid metabolism
				Chloroalkane and chloroalkene degradation
				Butanoate metabolism
LOC_Os06g39040	dehydrogenase/reductase SDR family member 12, putative, expressed	GO:0055114	oxidation reduction	x
LOC_Os06g44270	synthase, putative, expressed	GO:0055114	oxidation reduction	Fructose and mannose metabolism
				Amino sugar and nucleotide sugar metabolism
LOC_Os07g45090	NADH-ubiquinone oxidoreductase 51 kDa subunit, mitochondrial precursor, putative, expressed	GO:0055114	oxidation reduction	Oxidative phosphorylation
				Non-alcoholic fatty liver disease (NAFLD)
				Alzheimer's disease
				Parkinson's disease
				Huntington's disease
LOC_Os10g27340	oxidoreductase, putative, expressed	GO:0055114	oxidation reduction	x
LOC_Os10g34480	cytochrome P450, putative, expressed	GO:0055114	oxidation reduction	x
LOC_Os10g35470	oxidoreductase, putative, expressed	GO:0055114	oxidation reduction	x
LOC_Os01g48446	no apical meristem protein, putative, expressed	GO:0045449	regulation of transcription	x
LOC_Os02g04640	Myb-like DNA-binding domain containing protein, putative, expressed	GO:0045449	regulation of transcription	x
LOC_Os02g32140	AP2 domain containing protein, expressed	GO:0045449	regulation of transcription	x
LOC_Os03g21060	No apical meristem protein, putative, expressed	GO:0045449	regulation of transcription	x
LOC_Os03g51110	MYB family transcription factor, putative, expressed	GO:0045449	regulation of transcription	x
LOC_Os03g51220	SWI/SNF-related matrix-associated actin-dependent regulator of chromatin subfamily C member, putative, expressed	GO:0045449	regulation of transcription	x
LOC_Os04g38720	no apical meristem protein, putative, expressed	GO:0045449	regulation of transcription	x
LOC_Os04g50770	MYB family transcription factor, putative, expressed	GO:0045449	regulation of transcription	x
LOC_Os06g36480	no apical meristem protein, putative, expressed	GO:0045449	regulation of transcription	x
LOC_Os07g37210	MYB family transcription factor, putative, expressed	GO:0045449	regulation of transcription	x
LOC_Os07g39480	OsWRKY78 - Superfamily of TFs having WRKY and zinc finger domains, expressed	GO:0045449	regulation of transcription	x
LOC_Os08g36790	bZIP transcription factor, putative, expressed	GO:0045449	regulation of transcription	x
LOC_Os11g08210	no apical meristem protein, putative, expressed	GO:0045449	regulation of transcription	x
LOC_Os12g03050	no apical meristem protein, putative, expressed	GO:0045449	regulation of transcription	x
LOC_Os01g50940	helix-loop-helix DNA-binding domain containing protein, expressed	GO:0045449	regn of transcription	x
LOC_Os01g58420	AP2 domain containing protein, expressed	GO:0045449	regn of transcription	x
LOC_Os01g60020	NAC domain transcription factor, putative, expressed	GO:0045449	regn of transcription	x
LOC_Os03g08960	homeobox associated leucine zipper, putative, expressed	GO:0045449	regn of transcription	x
LOC_Os05g47650	B3 DNA binding domain containing protein, expressed	GO:0045449	regn of transcription	x
LOC_Os05g49100	OsWRKY49 - Superfamily of TFs having WRKY and zinc finger domains, expressed	GO:0045449	regn of transcription	x
LOC_Os05g49620	OsWRKY19 - Superfamily of TFs having WRKY and zinc finger domains, expressed	GO:0045449	regn of transcription	x
LOC_Os06g07040	OsIAA20 - Auxin-responsive Aux/IAA gene family member, expressed	GO:0045449	regn of transcription	x
LOC_Os09g23620	MYB family transcription factor, putative, expressed	GO:0045449	regn of transcription	x
LOC_Os09g36250	MYB family transcription factor, putative, expressed	GO:0045449	regn of transcription	x
LOC_Os01g12720	protein kinase domain containing protein, expressed	GO:0006355	regulation of transcription, DNA-dependent	x
LOC_Os01g59740	expressed protein	GO:0006355	regulation of transcription, DNA-dependent	x
LOC_Os02g43820	AP2 domain containing protein, expressed	GO:0006355	regulation of transcription, DNA-dependent	x
LOC_Os02g51300	AP2 domain containing protein, expressed	GO:0006355	regulation of transcription, DNA-dependent	x
LOC_Os03g10070	transcription initiation factor IIB, putative, expressed	GO:0006355	regulation of transcription, DNA-dependent	Basal transcription factors
				Epstein-Barr virus infection
				Viral carcinogenesis
LOC_Os03g10210	homeobox domain containing protein, expressed	GO:0006355	regulation of transcription, DNA-dependent	x
LOC_Os03g45400	antitermination NusB domain-containing protein, putative, expressed	GO:0006355	regulation of transcription, DNA-dependent	x
LOC_Os04g32320	glycerophosphoryl diester phosphodiesterase family protein, putative, expressed	GO:0006355	regulation of transcription, DNA-dependent	x
LOC_Os05g03620	TKL_IRAK_CR4L.4 - The CR4L subfamily has homology with Crinkly4, expressed	GO:0006355	regulation of transcription, DNA-dependent	x
LOC_Os05g25260	AP2 domain containing protein, expressed	GO:0006355	regulation of transcription, DNA-dependent	x
LOC_Os05g33050	ABTB1 - Armadillo repeats with a Bric-a-Brac, Tramtrack, Broad Complex BTB domain, expressed	GO:0006355	regulation of transcription, DNA-dependent	x
LOC_Os05g41780	AP2 domain containing protein, expressed	GO:0006355	regulation of transcription, DNA-dependent	x
LOC_Os06g01200	zinc finger, C3HC4 type domain containing protein, expressed	GO:0006355	regulation of transcription, DNA-dependent	x
LOC_Os06g14190	NF-X1-type zinc finger protein, putative, expressed	GO:0006355	regulation of transcription, DNA-dependent	x
LOC_Os06g21560	CDK5RAP3, putative, expressed	GO:0006355	regulation of transcription, DNA-dependent	x
LOC_Os08g38020	bZIP transcription factor domain containing protein, expressed	GO:0006355	regulation of transcription, DNA-dependent	x
LOC_Os08g43090	bZIP family transcription factor, putative, expressed	GO:0006355	regulation of transcription, DNA-dependent	x
LOC_Os09g35910	homeobox associated leucine zipper, putative, expressed	GO:0006355	regulation of transcription, DNA-dependent	x
LOC_Os10g01470	homeobox associated leucine zipper, putative, expressed	GO:0006355	regulation of transcription, DNA-dependent	x
LOC_Os12g06520	bZIP transcription factor domain containing protein, expressed	GO:0006355	regulation of transcription, DNA-dependent	x
LOC_Os12g37410	CPuORF5 - conserved peptide uORF-containing transcript, expressed	GO:0006355	regulation of transcription, DNA-dependent	x
LOC_Os12g41860	START domain containing protein, expressed	GO:0006355	regulation of transcription, DNA-dependent	x
LOC_Os02g08540	expressed protein	GO:0006355	regn of transcription, DNA-dependent	x
LOC_Os04g52090	AP2 domain containing protein, expressed	GO:0006355	regn of transcription, DNA-dependent	x
LOC_Os05g47650	B3 DNA binding domain containing protein, expressed	GO:0006355	regn of transcription, DNA-dependent	x
LOC_Os07g38170	remorin, putative, expressed	GO:0006355	regn of transcription, DNA-dependent	x
LOC_Os03g24380	glutathione peroxidase domain containing protein, expressed	GO:0006979	response to oxidative stress	Glutathione metabolism
				Arachidonic acid metabolism
				Thyroid hormone synthesis
LOC_Os03g55420	peroxidase precursor, putative, expressed	GO:0006979	response to oxidative stress	x
LOC_Os07g01370	peroxidase precursor, putative, expressed	GO:0006979	response to oxidative stress	x
LOC_Os02g37420	ras-related protein, putative, expressed	GO:0007165	signal transduction	Rab family and other
LOC_Os03g52794	phosphatidylinositol kinase, putative, expressed	GO:0007165	signal transduction	x
LOC_Os04g48790	rhoGAP domain containing protein, expressed	GO:0007165	signal transduction	x
LOC_Os05g43840	CAMK_KIN1/SNF1/Nim1_like.25 - CAMK includes calcium/calmodulin depedent protein kinases, expressed	GO:0007165	signal transduction	x
LOC_Os07g30300	small G protein family protein, putative, expressed	GO:0007165	signal transduction	x
LOC_Os07g48090	CAMK_KIN1/SNF1/Nim1_like.30 - CAMK includes calcium/calmodulin depedent protein kinases, expressed	GO:0007165	signal transduction	x
LOC_Os08g34240	CAMK_KIN1/SNF1/Nim1_like.33 - CAMK includes calcium/calmodulin depedent protein kinases, expressed	GO:0007165	signal transduction	x
LOC_Os02g45600	rhoGAP domain containing protein, expressed	GO:0007165	signal transduction	x
LOC_Os05g26820	CAMK_KIN1/SNF1/Nim1_like.20 - CAMK includes calcium/calmodulin depedent protein kinases, expressed	GO:0007165	signal transduction	x
LOC_Os07g48100	CAMK_KIN1/SNF1/Nim1_like.31 - CAMK includes calcium/calmodulin depedent protein kinases, expressed	GO:0007165	signal transduction	x
LOC_Os01g37800	ras-related protein, putative, expressed	GO:0007264	small GTPase mediated signal transduction	Rab family, other
LOC_Os01g54590	ras-related protein, putative, expressed	GO:0007264	small GTPase mediated signal transduction	x
LOC_Os02g43690	ras-related protein, putative, expressed	GO:0007264	small GTPase mediated signal transduction	x
LOC_Os06g09570	nucleolar GTP-binding protein 1, putative, expressed	GO:0007264	small GTPase-mediated sign	x
LOC_Os03g55820	thioredoxin, putative, expressed	GO:0045454	cell redox homeostasis	thioredoxin 1
LOC_Os02g42700	thioredoxin, putative, expressed	GO:0045454	cell redox homeostasis	x
LOC_Os01g23740	OsPDIL2-2 protein disulfide isomerase PDIL2-2, expressed	GO:0045454	cell redox homeostasis	Protein processing in endoplasmic reticulum
LOC_Os03g58630	thioredoxin, putative, expressed	GO:0045454	cell redox homeostasis	x

[truncated: 23 more sheets: S10, S11, S12, S13, S14, S15, S16, S17, S18, S19, S20, S21, S22, S23, S24, S25, S26, S27, S28, S29 …]
