# Supplementary material for: Reproductive stage physiological and transcriptional responses to salinity stress in reciprocal populations derived from tolerant (Horkuch) and susceptible (IR29) rice
Source: Sci Rep. 2017 Apr 11;7:46138. doi: 10.1038/srep46138 (PMC5387399; doi:10.1038/srep46138)
Supplement: Supplementary Dataset 3 [file srep46138-s4.xls]

## Sheet: Leaf_TolVsSen
Gene Name	Gene Description	GO ID	GO Name
Downregulated in Tolerant Plants but upregulated in Sensitive plants
LOC_Os10g37340	cystathionine gamma-synthase, putative, expressed	GO:0006520	cellular amino acid metabolic process
LOC_Os08g29760	membrane protein, putative, expressed	GO:0050826	response to freezing
LOC_Os08g29760	membrane protein, putative, expressed	GO:0042309	homoiothermy
LOC_Os04g03180	disease resistance protein, putative, expressed	NM
LOC_Os01g19870	hydrolase, acting on carbon-nitrogen, putative, expressed	NM
LOC_Os01g02930	glycosyltransferase protein, putative, expressed	NM
LOC_Os02g56130	PCNA - Putative DNA replicative polymerase clamp, expressed	GO:0006260	DNA replication
LOC_Os02g56130	PCNA - Putative DNA replicative polymerase clamp, expressed	GO:0006275	regulation of DNA replication
LOC_Os06g12040	mTERF family protein, expressed	NM
LOC_Os06g42000	peroxiredoxin, putative, expressed	GO:0000105	histidine biosynthetic process
LOC_Os06g42000	peroxiredoxin, putative, expressed	GO:0045454	cell redox homeostasis
LOC_Os06g42000	peroxiredoxin, putative, expressed	GO:0055114	oxidation reduction
LOC_Os06g42000	peroxiredoxin, putative, expressed	NM
LOC_Os12g35580	riboflavin synthase alpha chain, putative, expressed	NM
LOC_Os05g44270	VQ domain containing protein, putative, expressed	GO:0006355	regulation of transcription, DNA-dependent
LOC_Os11g40150	DNA repair protein Rad51, putative, expressed	GO:0006259	DNA metabolic process
LOC_Os11g40150	DNA repair protein Rad51, putative, expressed	GO:0006281	DNA repair
LOC_Os11g40150	DNA repair protein Rad51, putative, expressed	GO:0006350	transcription
LOC_Os11g05700	ABC transporter family protein, putative, expressed	GO:0006810	transport
LOC_Os11g36470	ubiquitin carboxyl-terminal hydrolase 21, putative, expressed	GO:0006511	ubiquitin-dependent protein catabolic process
Upregulated in Tolerant Plant but Downregulated in Sensitive Plants
LOC_Os07g43580	MYB family transcription factor, putative, expressed	GO:0016068	type I hypersensitivity
LOC_Os07g43580	MYB family transcription factor, putative, expressed	GO:0045449	regulation of transcription
LOC_Os07g43810	RNA recognition motif containing protein, putative, expressed	NM
LOC_Os01g70730	flowering promoting factor-like 1, putative, expressed	NM
LOC_Os09g18020	senescence-induced receptor-like serine/threonine-protein kinase precursor, putative, expressed	GO:0006468	protein amino acid phosphorylation
LOC_Os06g07020	ZOS6-01 - C2H2 zinc finger protein, expressed	NM
LOC_Os05g35140	nodulin MtN3 family protein, putative, expressed	NM
NM= Not Mapped

## Sheet: Root_TolVsSen
Gene Name	Gene Description	GO ID	GO Name
Downregulated in Tolerant Plants but upregulated in Sensitive plants
LOC_Os04g02280	OsFBX114 - F-box domain containing protein, expressed	NM
LOC_Os01g72120	glutathione S-transferase, putative, expressed	NM
LOC_Os02g44920	protein kinase domain containing protein, expressed	GO:0006468	protein amino acid phosphorylation
LOC_Os02g09840	serine/threonine-protein phosphatase 2A regulatory subunit B subunitbeta, putative, expressed	NM
LOC_Os09g29510	OsWAK80 - OsWAK receptor-like protein kinase, expressed	GO:0006468	protein amino acid phosphorylation
LOC_Os05g29676	RING-H2 finger protein, putative, expressed	NM
Upregulated in Tolerant Plant but Downregulated in Sensitive Plants
LOC_Os04g59020	integral membrane protein, putative, expressed	NM
LOC_Os07g44180	OsRCI2-10 - Hydrophobic protein LTI6A, expressed	GO:0032940	secretion by cell
LOC_Os07g44180	OsRCI2-10 - Hydrophobic protein LTI6A, expressed	GO:0009737	response to abscisic acid stimulus
LOC_Os07g44180	OsRCI2-10 - Hydrophobic protein LTI6A, expressed	GO:0009651	response to salt stress
LOC_Os07g44180	OsRCI2-10 - Hydrophobic protein LTI6A, expressed	GO:0009414	response to water deprivation
LOC_Os07g44180	OsRCI2-10 - Hydrophobic protein LTI6A, expressed	GO:0009409	response to cold
LOC_Os07g44180	OsRCI2-10 - Hydrophobic protein LTI6A, expressed	GO:0006915	apoptosis
LOC_Os07g44180	OsRCI2-10 - Hydrophobic protein LTI6A, expressed	GO:0006952	defense response
LOC_Os07g43240	SKP1-like protein 1B, putative, expressed	GO:0006511	ubiquitin-dependent protein catabolic process
LOC_Os07g43810	RNA recognition motif containing protein, putative, expressed	NM
LOC_Os07g45320	COX VIIa, putative, expressed	NM
LOC_Os01g11240	DUF538 domain containing protein, putative, expressed	NM
LOC_Os06g08023	flavonol synthase/flavanone 3-hydroxylase, putative, expressed	NM
LOC_Os11g45190	NB-ARC domain containing protein, expressed	NM
NM = Not Mapped
